# Supplementary material for: Mauve/LYST limits fusion of lysosome-related organelles and promotes centrosomal recruitment of microtubule nucleating proteins
Source: Dev Cell. 2021 Apr 5;56(7):1000–1013.e6. doi: 10.1016/j.devcel.2021.02.019 (PMC8024676; doi:10.1016/j.devcel.2021.02.019)
Supplement: Table S2. Mass spectrometry analysis of 0–3-h-old embryos, related to Figure 4D — Or-R embryos (Tab S2A) were used as wild-type control. Two replicates of two independent pull-down experiments from Mv-mCherry embryos (Tab S2B, and S2C) are reported. S2B =, pull down #1 in Figure 4D, S2C, = pull down #2 in Figure 4D [file mmc2.xlsx]

## Sheet: S2B
Band #,"CG #","FlybaseID","Size","Score","# of peptides","Full name","Biological process","Cellular component","Molecular function","Protein domains"
1,"CG4027","FBgn0000042","42117","37682","372","Actin 5C","chromatin remodeling	cytoskeleton organization	maintenance of protein location in cell	mitotic cytokinesis	sperm individualization	tube formation	","Ino80 complexactin filamentbrahma complex","structural constituent of cytoskeleton","Actin familyActin, conserved siteActin/actin-like conserved site"
1,"CG12051","FBgn0000043","42119","37002","363","Actin 42A","cytoskeleton organization	mitotic cytokinesis	","actin filamentbrahma complex","structural constituent of cytoskeleton","Actin familyActin, conserved siteActin/actin-like conserved site"
1,"CG15792","FBgn0005634","232623","20690","295","zipper","Malpighian tubule morphogenesis	anterior midgut development	cuticle pattern formation	cytokinesis	dorsal closure	dorsal closure, amnioserosa morphology change	dorsal closure, leading edge cell differentiation	dorsal closure, spreading of leading edge cells	ecdysone-mediated induction of salivary gland cell autophagic cell death	establishment of neuroblast polarity	establishment of planar polarity	establishment of protein localization	head involution	imaginal disc-derived wing hair organization	left/right axis specification	muscle attachment	muscle contraction	myofibril assembly	myosin II filament assembly	neurogenesis	ovarian follicle cell migration	protein complex oligomerization	regulation of tube length, open tracheal system	salivary gland morphogenesis	sarcomere organization	","Z discapical cortexcell cortexcleavage furrowcytoskeletonmyosin II complexmyosin complexunconventional myosin complex","ATPase activity, coupledmotor activitymyosin light chain binding","IQ motif, EF-hand binding siteMyosin head, motor domainMyosin tailMyosin, N-terminal, SH3-like"
1,"CG15792","FBgn0005634","237219","20193","290","zipper","","","",""
1,"CG15792","FBgn0005634","227352","19955","287","zipper","","","",""
1,"CG42863","FBgn0265988","403187","17163","285","mauve","negative regulation of autophagosome size	phagocytosis	","","","BEACH domainBEACH domain superfamilyPH-BEACH domainWD40 repeatWD40 repeat, conserved siteWD40-repeat-containing domainWD40-repeat-containing domain superfamilyWD40/YVTN repeat-like-containing domain superfamily"
1,"CG2985","FBgn0004045","48727","15638","273","Yolk protein 1","sex differentiation	","extracellular region","carboxylic ester hydrolase activity","Alpha/Beta hydrolase foldLipase/vitellogeninTriacylglycerol lipase family"
1,"CG11129","FBgn0004047","46257","13067","187","Yolk protein 3","embryo development ending in birth or egg hatching	regulation of embryonic development	response to bacterium	sex differentiation	","P granuleextracellular region","carboxylic ester hydrolase activity","Alpha/Beta hydrolase foldLipase/vitellogeninTriacylglycerol lipase family"
1,"CG2979","FBgn0005391","49722","10653","160","Yolk protein 2","sex differentiation	","ACF complexextracellular region","carboxylic ester hydrolase activity","Alpha/Beta hydrolase foldLipase/vitellogeninTriacylglycerol lipase family"
1,"CG8280","FBgn0000556","50505","10374","157","Elongation factor 1?48D","determination of adult lifespan	translational elongation	","cytoplasmcytosoleukaryotic translation elongation factor 1 complexlipid dropletmicrotubule associated complex","GTP bindingGTPase activitytranslation elongation factor activity","P-loop containing nucleoside triphosphate hydrolaseTr-type G domain, conserved siteTranscription factor, GTP-binding domainTranslation elongation factor EF1A, eukaryotic/archaealTranslation elongation factor EF1A/init…
1,"CG7507","FBgn0010349","532380","7303","129","Dynein heavy chain 64C","RNA transport	axo-dendritic transport	cellularization	centrosome cycle	centrosome localization	cystoblast division	dendrite morphogenesis	establishment of Golgi localization	establishment of mitotic spindle localization	female germline ring canal formation	fusome organization	germ-line cyst formation	germarium-derived oocyte fate determination	intracellular mRNA localization	intracellular protein transport	maintenance of RNA location	microtubule-based movement	mitochondrion distribution	mitochondrion transport along microtubule	mitotic cell cycle	mitotic spindle organization	mushroom body development	neuroblast proliferation	oocyte nucleus migration involved in oocyte dorsal/ventral axis specification	oogenesis	ovarian fusome organization	positive regulation of mitotic centrosome separation	regulation of mitotic metaphase/anaphase transition	spindle organization	","Golgi apparatuscell cortexcytoplasmcytoplasmic dynein complexfusomegermline ring canalkinetochoremicrotubule associated complexmitochondrionribonucleoprotein complex","ATPase activity, coupledmicrotubule motor activitymotor activity","AAA+ ATPase domainATPase, dynein-related, AAA domainDynein heavy chain region D6 P-loop domainDynein heavy chain, domain-1Dynein heavy chain, domain-2"
1,"CG1873","FBgn0000557","50952","7075","109","eukaryotic translation elongation factor 1 alpha 2","translation	translational elongation	","cytoplasmeukaryotic translation elongation factor 1 complex","GTP bindingGTPase activitytranslation elongation factor activity","P-loop containing nucleoside triphosphate hydrolaseTr-type G domain, conserved siteTranscription factor, GTP-binding domainTranslation elongation factor EF1A, eukaryotic/archaealTranslation elongation factor EF1A/initiation factor IF2gamma, C-terminalTranslation elon…
1,"CG11154","FBgn0010217","54074","7070","88","ATP synthase, ? subunit","ATP synthesis coupled proton transport	proton transmembrane transport	","mitochondrial proton-transporting ATP synthase complex, catalytic core F(1)mitochondrion","ATP bindingproton-transporting ATP synthase activity, rotational mechanismproton-transporting ATPase activity, rotational mechanism","AAA+ ATPase domainATP synthase, F1 complex, beta subunitATPase, F1/V1 complex, beta/alpha subunit, C-terminalATPase, F1/V1/A1 complex, alpha/beta subunit, N-terminal domai…
1,"CG7507","FBgn0010349","532101","7044","126","Dynein heavy chain 64C","","","",""
1,"CG2637","FBgn0000986","99643","5601","80","Female sterile (2) Ketel","NLS-bearing protein import into nucleus	actin filament organization	chorion-containing eggshell formation	mitotic cell cycle	obsolete protein import into nucleus, docking (obsolete GO:0000059)	protein import into nucleus	regulation of cell shape	","cytoplasmlipid dropletmicrotubule associated complexnuclear envelopenuclear pore","protein transmembrane transporter activity","Armadillo-like helicalArmadillo-type foldHEAT repeatHEAT, type 2Importin-beta, N-terminal domain"
1,"CG10067","FBgn0000044","42130","5574","111","Actin 57B","cytoskeleton organization	heart development	mitotic cytokinesis	neuromuscular junction development, skeletal muscle fiber	regulation of synapse organization	","actin filamentplasma membrane","structural constituent of cytoskeleton","Actin familyActin, conserved siteActin/actin-like conserved site"
1,"CG9277","FBgn0003887","50483","5391","82","?-Tubulin at 56D","centrosome duplication	muscle attachment	","cytoplasmmicrotubuleneuromuscular junction","GTP bindingGTPase activitystructural constituent of cytoskeleton","Beta tubulinBeta tubulin, autoregulation binding siteTubulinTubulin, C-terminalTubulin, conserved siteTubulin/FtsZ, 2-layer sandwich domainTubulin/FtsZ, C-terminalTubulin/FtsZ, GTPase domain"
1,"CG7660","FBgn0038538","91355","5331","71","pxt","ovarian follicle cell development	prostaglandin biosynthetic process	","microtubule associated complex","peroxidase activity","Haem peroxidase superfamilyHaem peroxidase, animalHaem peroxidase, animal type"
1,"CG8893","FBgn0001092","35485","5202","66","Glyceraldehyde 3 phosphate dehydrogenase 2","glucose homeostasis	glucose metabolic process	glycolytic process	oxidation-reduction process	","cytosol","NAD bindingNADP bindingglyceraldehyde-3-phosphate dehydrogenase (NAD+) (phosphorylating) activity","Glyceraldehyde 3-phosphate dehydrogenase, NAD(P) binding domainGlyceraldehyde 3-phosphate dehydrogenase, active siteGlyceraldehyde 3-phosphate dehydrogenase, catalytic domainGlyceraldehyde-3-phosphate dehydrogenase, type IGlyceraldehyde/Erythrose phosphate dehydrogenase familyNAD(P)-bi…
1,"CG9277","FBgn0003887","51632","5141","79","?-Tubulin at 56D","","","",""
1,"CG4466","FBgn0001226","23648","5087","88","Heat shock protein 27","behavioral response to starvation	chaperone-mediated protein folding	defense response to bacterium	defense response to fungus	determination of adult lifespan	protein refolding	response to heat	","cytoplasmnucleus","protein bindingunfolded protein binding","Alpha crystallin/Heat shock proteinAlpha crystallin/Hsp20 domainHSP20-like chaperoneSmall heat shock protein HSP20"
1,"CG11064","FBgn0016724","374011","5060","94","Retinoid- and fatty-acid binding protein","Wnt signaling pathway	smoothened signaling pathway	transport	","extracellular region","fatty acid bindingheme bindingmicrotubule bindingretinoid bindingretinol bindingstructural molecule activity","Lipid transport protein, N-terminalLipid transport protein, beta-sheet shellLipid transport, open beta-sheetLipovitellin-phosvitin complex, superhelical domainVitellinogen, open beta-sheetVitellinogen, open beta-sheet, subdomain 1von Willebrand factor, type D do…
1,"CG4264","FBgn0001219","71317","4840","83","Heat shock protein cognate 4","RNA interference	axon guidance	axonal fasciculation	cellular response to topologically incorrect protein	embryonic development via the syncytial blastoderm	mRNA splicing, via spliceosome	nervous system development	neurotransmitter secretion	protein folding	vesicle-mediated transport	","Z disccatalytic step 2 spliceosomecytoplasmlipid dropletmicrotubule associated complexmitochondrial inner membranemitochondrionnucleusperichromatin fibrilsprecatalytic spliceosome","ATPase activitychaperone bindingunfolded protein binding","Heat shock protein 70 familyHeat shock protein 70, conserved site"
1,"CG8977","FBgn0015019","59817","4595","69","Chaperonin containing TCP1 subunit 3","lumen formation, open tracheal system	protein folding	terminal branching, open tracheal system	","chaperonin-containing T-complex","ATP bindingATPase activity, coupledunfolded protein binding","Chaperone tailless complex polypeptide 1 (TCP-1)Chaperonin Cpn60/TCP-1 familyChaperonin TCP-1, conserved siteGroEL-like apical domain superfamilyGroEL-like equatorial domain superfamilyT-complex protein 1, gamma subunitTCP-1-like chaperonin intermediate domain superfamily"
1,"CG5178","FBgn0000047","41995","4510","98","Actin 88F","cytoskeleton organization	muscle thin filament assembly	skeletal myofibril assembly	","actin filament","structural constituent of cytoskeleton","Actin familyActin, conserved siteActin/actin-like conserved site"
1,"CG7478","FBgn0000045","42082","4424","90","Actin 79B","cytoskeleton organization	","actin filament","structural constituent of cytoskeleton","Actin familyActin, conserved siteActin/actin-like conserved site"
1,"CG8231","FBgn0027329","58440","4422","72","Chaperonin containing TCP1 subunit 6","centriole replication	mitotic cell cycle	protein folding	","chaperonin-containing T-complex","ATP bindingunfolded protein binding","Chaperone tailless complex polypeptide 1 (TCP-1)Chaperonin Cpn60/TCP-1 familyChaperonin TCP-1, conserved siteGroEL-like apical domain superfamilyGroEL-like equatorial domain superfamilyT-complex protein 1, zeta subunitTCP-1-like chaperonin intermediate domain superfamily"
1,"CG4389","FBgn0028479","84390","4142","59","Mitochondrial trifunctional protein ? subunit","determination of adult lifespan	fatty acid beta-oxidation	response to starvation	wound healing	","mitochondrial fatty acid beta-oxidation multienzyme complexmitochondrionperoxisome","enoyl-CoA hydratase activitylong-chain-3-hydroxyacyl-CoA dehydrogenase activity","3-hydroxyacyl-CoA dehydrogenase, C-terminal3-hydroxyacyl-CoA dehydrogenase, NAD binding6-phosphogluconate dehydrogenase-like, C-terminal domain superfamilyClpP/crotonase-like domain superfamilyEnoyl-CoA hydratase/isomeraseEnoyl-C…
1,"CG1242","FBgn0001233","82044","3753","71","Heat shock protein 83","NLS-bearing protein import into nucleus	cellular response to heat	centrosome cycle	cold acclimation	negative regulation of cell proliferation	negative regulation of transposition	oogenesis	pole plasm mRNA localization	proteasome assembly	protein folding	protein stabilization	regulation of circadian sleep/wake cycle, sleep	response to heat	","cell surfacecentrosomecytoplasmcytosolperinuclear region of cytoplasmplasma membranepolytene chromosome interbandprotein-containing complex","ATP bindingTPR domain bindingdisordered domain specific bindingprotein bindingprotein homodimerization activityunfolded protein binding","HSP90, C-terminal domainHeat shock protein Hsp90 familyHeat shock protein Hsp90, N-terminalHeat shock protein Hsp90,…
1,"CG18572","FBgn0003189","248355","3702","63","rudimentary","'de novo' pyrimidine nucleobase biosynthetic process	UTP biosynthetic process	arginine biosynthetic process	carbamoyl phosphate biosynthetic process	citrulline biosynthetic process	glutamine metabolic process	response to cortisol	response to testosterone	urea cycle	","cytoplasm","ATP bindingamino acid bindingaspartate carbamoyltransferase activitycarbamoyl-phosphate synthase (ammonia) activitycarbamoyl-phosphate synthase (glutamine-hydrolyzing) activitydihydroorotase activityglutamine bindingmetal ion binding","ATP-grasp foldATP-grasp fold, subdomain 1Amidohydrolase-relatedAspartate carbamoyltransferaseAspartate/ornithine carbamoyltransferaseAspartate/ornit…
1,"CG5366","FBgn0027568","140508","3679","60","Cullin-associated and neddylation-dissociated 1","SCF complex assembly	negative regulation of protein neddylation	protein ubiquitination	regulation of protein stability	","nucleus","protein binding","Armadillo-like helicalArmadillo-type foldCullin-associated NEDD8-dissociated protein 1/2TATA-binding protein interacting (TIP20)"
1,"CG5695","FBgn0011225","144128","3669","72","jaguar","actin cytoskeleton organization	actin filament organization	actin filament-based movement	asymmetric neuroblast division	asymmetric protein localization involved in cell fate determination	basal protein localization	border follicle cell migration	cell-cell junction maintenance	cytoskeleton-dependent cytoplasmic transport, nurse cell to oocyte	dorsal closure	establishment of mitotic spindle localization	flagellated sperm motility	imaginal disc morphogenesis	larval chitin-based cuticle development	membrane organization	metamorphosis	mitochondrion transport along microtubule	morphogenesis of follicular epithelium	neuroblast division	nucleus localization	nucleus organization	oogenesis	ovarian follicle cell migration	positive regulation of exocytosis	protein localization	pseudocleavage involved in syncytial blastoderm formation	regulation of actin cytoskeleton organization	regulation of actin filament-based process	regulation of protein localization	sperm individualization	spermatogenesis	spindle organization	","basal part of cellcell cortexcytoplasmendocytic vesiclegermline ring canalgrowth coneinvestment conemicrotubule associated complexmyosin VI complexmyosin complexprotein-containing complexsperm individualization complexunconventional myosin complex","ATP bindingATPase activity, coupledactin bindingactin filament bindingcalmodulin bindingmicrofilament motor activitymicrotubule bindingmotor activ…
1,"CG1913","FBgn0003884","50428","3589","56","?-Tubulin at 84B","antimicrobial humoral response	microtubule cytoskeleton organization	microtubule-based process	mitotic cell cycle	mitotic spindle assembly checkpoint	","astral microtubulecentrosomecytoplasmmicrotubulenucleusperinuclear region of cytoplasmspindle","GTP bindingGTPase activitystructural constituent of cytoskeleton","Alpha tubulinTubulinTubulin, C-terminalTubulin, conserved siteTubulin/FtsZ, 2-layer sandwich domainTubulin/FtsZ, C-terminalTubulin/FtsZ, C-terminal domain superfamilyTubulin/FtsZ, GTPase domainTubulin/FtsZ, GTPase domain superfamily"
1,"CG5695","FBgn0011225","123098","3439","67","jaguar","","","",""
1,"CG4916","FBgn0004419","52418","3388","59","maternal expression at 31B","cytoplasmic mRNA processing body assembly	gene silencing by miRNA	habituation	messenger ribonucleoprotein complex assembly	negative regulation of cytoplasmic translation	ovarian follicle cell development	pole cell formation	positive regulation of miRNA mediated inhibition of translation	positive regulation of posttranscriptional gene silencing	regulation of defense response to virus	regulation of olfactory learning	","P granuleP-bodycytoplasmcytoplasmic ribonucleoprotein granulemessenger ribonucleoprotein complexneuronal ribonucleoprotein granulepostsynapse","ATP bindingRNA bindingprotein binding","ATP-dependent RNA helicase DEAD-box, conserved siteDEAD/DEAH box helicase domainHelicase superfamily 1/2, ATP-binding domainHelicase, C-terminalP-loop containing nucleoside triphosphate hydrolaseRNA helicase, DEA…
1,"CG14472","FBgn0011230","596396","3363","60","purity of essence","glial cell growth	perineurial glial growth	sperm individualization	ubiquitin-dependent protein catabolic process	","P granulecentrosomecytosolnucleoplasm","calmodulin bindingubiquitin-protein transferase activityzinc ion binding","E3 ubiquitin ligase, UBR4WD40-repeat-containing domain superfamilyZinc finger, UBR-type"
1,"CG7033","FBgn0030086","58395","3212","43","Chaperonin containing TCP1 subunit 2","protein folding	","chaperonin-containing T-complexcytoplasm","ATP bindingunfolded protein binding","Chaperone tailless complex polypeptide 1 (TCP-1)Chaperonin Cpn60/TCP-1 familyChaperonin TCP-1, conserved siteGroEL-like apical domain superfamilyGroEL-like equatorial domain superfamilyT-complex protein 1, beta subunitTCP-1-like chaperonin intermediate domain superfamily"
1,"CG10811","FBgn0023213","184427","3177","54","eukaryotic translation initiation factor 4G1","male germ-line cyst formation	mitotic cell cycle	regulation of translation	spermatid differentiation	spermatocyte division	translation	translational initiation	","cytosoleukaryotic translation initiation factor 4F complex","RNA 7-methylguanosine cap bindingRNA bindingeukaryotic initiation factor 4E bindingmRNA bindingtranslation initiation factor activity","Armadillo-type foldInitiation factor eIF-4 gamma, MA3MIF4G-like domain superfamilyMIF4G-like, type 3W2 domain"
1,"CG7070","FBgn0003178","57818","3162","44","Pyruvate kinase","glycolytic process	phosphorylation	","P granulecytosollipid droplet","pyruvate kinase activity","Pyruvate kinasePyruvate kinase, C-terminalPyruvate kinase, active sitePyruvate kinase, alpha/betaPyruvate kinase, barrelPyruvate kinase, insert domain superfamilyPyruvate kinase-like, insert domain superfamilyPyruvate/Phosphoenolpyruvate kinase-like domain superfamily"
1,"CG9359","FBgn0003889","50298","3161","55","?-Tubulin at 85D","microtubule cytoskeleton organization	microtubule-based process	mitotic cell cycle	salivary gland morphogenesis	","cytoplasmmicrotubule","GTP bindingGTPase activitystructural constituent of cytoskeleton","Beta tubulinBeta tubulin, autoregulation binding siteTubulinTubulin, C-terminalTubulin, conserved siteTubulin/FtsZ, 2-layer sandwich domainTubulin/FtsZ, C-terminalTubulin/FtsZ, C-terminal domain superfamilyTubulin/FtsZ, GTPase domainTubulin/FtsZ, GTPase domain superfamily"
1,"CG13281","FBgn0022213","110577","3159","52","Chromosome segregation 1","protein export from nucleus	protein import into nucleus	","cytosolnuclear envelopenucleoplasm","Ran GTPase bindingnuclear export signal receptor activityprotein transporter activity","Armadillo-like helicalArmadillo-type foldExportin-2, C-terminalExportin-2, central domainImportin-beta, N-terminal domain"
1,"CG3612","FBgn0011211","59568","3151","59","bellwether","ATP biosynthetic process	ATP metabolic process	ATP synthesis coupled proton transport	electron transport chain	lipid storage	regulation of choline O-acetyltransferase activity	response to oxidative stress	","mitochondrial proton-transporting ATP synthase complex, catalytic core F(1)mitochondrion","ADP bindingATP bindingATPase activityproton-transporting ATP synthase activity, rotational mechanism","ATP synthase subunit alpha, N-terminal domain-like superfamilyATP synthase, F1 complex, alpha subunitATP synthase, F1 complex, alpha subunit nucleotide-binding domainATP synthase, alpha subunit, C-termi…
1,"CG2238","FBgn0000559","95226","3136","56","eukaryotic translation elongation factor 2","translational elongation	","cytosol","GTP bindingGTPase activitytranslation elongation factor activity","EF-G domain III/V-likeElongation factor EFG, domain V-likeP-loop containing nucleoside triphosphate hydrolaseRibosomal protein S5 domain 2-type foldRibosomal protein S5 domain 2-type fold, subgroupSmall GTP-binding protein domainTr-type G domain, conserved siteTranscription factor, GTP-binding domainTranslation elonga…
1,"CG17514","FBgn0039959","295931","3073","60","CG17514","positive regulation of kinase activity	regulation of translation	","","protein kinase bindingprotein kinase regulator activityribosome binding","Armadillo-like helicalArmadillo-type foldHEAT repeatHEAT, type 2TOG domainTranslational activator Gcn1"
1,"CG4916","FBgn0004419","49118","3060","54","maternal expression at 31B","","","",""
1,"CG11943","FBgn0031078","234375","3013","44","Nucleoporin 205kD","gravitaxis	nuclear pore organization	protein import into nucleus	","nuclear pore inner ring","structural constituent of nuclear pore","Nucleoporin Nup186/Nup192/Nup205"
1,"CG5252","FBgn0037894","115116","2848","45","Ranbp9","protein import into nucleus	","cytosolnuclear envelope","Ran GTPase bindingprotein transporter activity","Armadillo-type foldImportin-beta, N-terminal domain"
1,"CG3210","FBgn0026479","82975","2672","42","Dynamin related protein 1","apoptotic mitochondrial changes	dynamin family protein polymerization involved in mitochondrial fission	intracellular distribution of mitochondria	membrane fusion	mitochondrial fission	mitochondrial fragmentation involved in apoptotic process	mitochondrion localization	mitochondrion organization	mitotic cytokinesis	peroxisome fission	positive regulation of mitochondrial fission	regulation of autophagy of mitochondrion	regulation of mitochondrial fission	regulation of mitochondrion organization	sperm mitochondrion organization	synaptic vesicle budding from presynaptic endocytic zone membrane	ventral furrow formation	","cytoplasmmembranemicrotubule associated complexmitochondrial membranemitochondrion","GTP bindingGTPase activitymicrotubule binding","Dynamin GTPase effectorDynamin central domainDynamin superfamilyDynamin, GTPase domainDynamin, GTPase region, conserved siteDynamin-1-like proteinDynamin-type guanine nucleotide-binding (G) domainGTPase effector domainP-loop containing nucleoside triphosphate hyd…
1,"CG9476","FBgn0003886","50486","2629","39","?-Tubulin at 85E","microtubule cytoskeleton organization	microtubule-based process	mitotic cell cycle	mitotic spindle assembly checkpoint	","cytoplasmmicrotubule","GTP bindingGTPase activitystructural constituent of cytoskeleton","Alpha tubulinTubulinTubulin, C-terminalTubulin, conserved siteTubulin/FtsZ, 2-layer sandwich domainTubulin/FtsZ, C-terminalTubulin/FtsZ, C-terminal domain superfamilyTubulin/FtsZ, GTPase domainTubulin/FtsZ, GTPase domain superfamily"
1,"CG8258","FBgn0284436","59718","2615","43","Chaperonin containing TCP1 subunit 8","protein folding	","chaperonin-containing T-complexplasma membrane","ATP bindingunfolded protein binding","Chaperone tailless complex polypeptide 1 (TCP-1)Chaperonin Cpn60/TCP-1 familyChaperonin TCP-1, conserved siteGroEL-like apical domain superfamilyGroEL-like equatorial domain superfamilyT-complex protein 1, theta subunitTCP-1-like chaperonin intermediate domain superfamily"
1,"CG7762","FBgn0028695","102856","2604","47","Regulatory particle non-ATPase 1","proteasome-mediated ubiquitin-dependent protein catabolic process	regulation of protein catabolic process	","nucleusproteasome complexproteasome regulatory particleproteasome regulatory particle, base subcomplexproteasome storage granule","endopeptidase activityenzyme regulator activityzinc ion binding","26S proteasome regulatory complex, non-ATPase subcomplex, Rpn1 subunitArmadillo-type foldProteasome/cyclosome repeat"
1,"CG4147","FBgn0001218","72308","2549","47","Heat shock 70-kDa protein cognate 3","RNA interference	cellular response to heat	cellular response to unfolded protein	chaperone cofactor-dependent protein refolding	endoplasmic reticulum unfolded protein response	intestinal stem cell homeostasis	protein refolding	response to endoplasmic reticulum stress	response to unfolded protein	sleep	ubiquitin-dependent ERAD pathway	","cytoplasmendomembrane systemendoplasmic reticulumendoplasmic reticulum chaperone complexendoplasmic reticulum lumenextracellular spacemembranenucleus","ATP bindingATPase activityATPase activity, coupledheat shock protein bindingmisfolded protein bindingprotein bindingprotein binding involved in protein foldingunfolded protein binding","Heat shock protein 70 familyHeat shock protein 70, conserv…
1,"CG2146","FBgn0015933","208372","2548","49","dilute class unconventional myosin","oogenesis	rhabdomere development	sperm individualization	","myosin complex","ATP bindingATPase activity, coupledactin bindingactin-dependent ATPase activitycalmodulin bindingmotor activitymyosin light chain binding","Dil domainDilute domainIQ motif, EF-hand binding siteMyosin S1 fragment, N-terminalMyosin head, motor domain"
1,"CG32164","FBgn0042177","121789","2514","41","Artemis","NLS-bearing protein import into nucleus	ribosomal protein import into nucleus	","nuclear membranenuclear periphery","Ran GTPase bindingnuclear localization sequence binding","Armadillo-type foldImportin beta familyImportin-beta, N-terminal domain"
1,"CG1372","FBgn0004649","225401","2443","44","yolkless","oogenesis	","coated vesiclecytoplasmic vesicle","calcium ion bindingvitellogenin receptor activity","Complement Clr-like EGF domainEGF-like calcium-binding domainEGF-like calcium-binding, conserved siteEGF-like domainEGF-like, conserved siteEGF-type aspartate/asparagine hydroxylation siteLDL receptor-like superfamilyLDLR class B repeatLow-density lipoprotein (LDL) receptor class A repeatLow-density lipopro…
1,"CG32165","FBgn0042178","121981","2438","40","Apollo","NLS-bearing protein import into nucleus	ribosomal protein import into nucleus	","nuclear membranenuclear periphery","Ran GTPase bindingnuclear localization sequence binding","Armadillo-type foldImportin beta familyImportin-beta, N-terminal domain"
1,"CG13387","FBgn0020497","123548","2418","43","embargoed","centriole replication	multicellular organism development	nuclear export	protein export from nucleus	protein transport	regulation of cellular response to hypoxia	regulation of protein export from nucleus	ribosomal large subunit export from nucleus	ribosomal small subunit export from nucleus	","cytoplasmnuclear membranenuclear porenucleus","Ran GTPase bindingnuclear export signal receptor activityprotein bindingprotein transporter activity","Armadillo-like helicalArmadillo-type foldExportin-1, C-terminalExportin-1/Importin-beta-likeImportin-beta, N-terminal domain"
1,"CG32165","FBgn0042178","119840","2402","39","Apollo","","","",""
1,"CG8996","FBgn0010516","34252","2397","31","walrus","Malpighian tubule morphogenesis	ectodermal digestive tract morphogenesis	fatty acid beta-oxidation using acyl-CoA dehydrogenase	head involution	morphogenesis of an epithelium	open tracheal system development	oxidative phosphorylation	","mitochondrial electron transfer flavoprotein complexmitochondrion","electron transfer activityflavin adenine dinucleotide bindingoxidoreductase activity","DHS-like NAD/FAD-binding domain superfamilyElectron transfer flavoprotein alpha subunit/FixBElectron transfer flavoprotein subunit alpha, conserved siteElectron transfer flavoprotein, alpha subunit, C-terminalElectron transfer flavoprotein, …
1,"CG10370","FBgn0028684","47961","2367","35","Regulatory particle triple-A ATPase 5","positive regulation of RNA polymerase II transcriptional preinitiation complex assembly	proteasome-mediated ubiquitin-dependent protein catabolic process	","cytoplasmproteasome regulatory particleproteasome regulatory particle, base subcomplex","ATP bindingATPase activityproteasome-activating ATPase activity","26S Proteasome regulatory subunit 6A26S proteasome regulatory subunit P45-likeAAA+ ATPase domainATPase, AAA-type, conserved siteATPase, AAA-type, coreP-loop containing nucleoside triphosphate hydrolaseProteasomal ATPase OB C-terminal domain"
1,"CG12055","FBgn0001091","35466","2339","32","Glyceraldehyde 3 phosphate dehydrogenase 1","glucose metabolic process	glycolytic process	myoblast fusion	oxidation-reduction process	somatic muscle development	","M bandZ disccytosol","NAD bindingNADP bindingglyceraldehyde-3-phosphate dehydrogenase (NAD+) (phosphorylating) activity","Glyceraldehyde 3-phosphate dehydrogenase, NAD(P) binding domainGlyceraldehyde 3-phosphate dehydrogenase, active siteGlyceraldehyde 3-phosphate dehydrogenase, catalytic domainGlyceraldehyde-3-phosphate dehydrogenase, type IGlyceraldehyde/Erythrose phosphate dehydrogenase fam…
1,"CG7398","FBgn0024921","102647","2332","34","Transportin","NLS-bearing protein import into nucleus	larval lymph gland hemopoiesis	protein import into nucleus	regulation of protein import into nucleus	ribosomal protein import into nucleus	","cytosolnuclear membranenuclear periphery","Ran GTPase bindingnuclear localization sequence binding","Armadillo-like helicalArmadillo-type foldImportin beta familyImportin-beta, N-terminal domain"
1,"CG5525","FBgn0032444","57632","2274","33","Chaperonin containing TCP1 subunit 4","protein folding	","chaperonin-containing T-complexcytosol","ATP bindingunfolded protein binding","Chaperone tailless complex polypeptide 1 (TCP-1)Chaperonin Cpn60/TCP-1 familyChaperonin TCP-1, conserved siteGroEL-like apical domain superfamilyGroEL-like equatorial domain superfamilyT-complex protein 1, delta subunitTCP-1-like chaperonin intermediate domain superfamily"
1,"CG4799","FBgn0011823","58016","2265","32","Pendulin","NLS-bearing protein import into nucleus	cell proliferation	centrosome duplication	cytoplasmic transport, nurse cell to oocyte	cytosolic transport	female germline ring canal formation	gravitaxis	lymph gland development	obsolete protein import into nucleus, docking (obsolete GO:0000059)	protein import into nucleus	sperm individualization	","actin cytoskeletoncytoplasmlipid dropletmicrotubule associated complexnuclear porenucleus","protein transmembrane transporter activity","ArmadilloArmadillo-like helicalArmadillo-type foldImportin subunit alphaImportin-alpha, importin-beta-binding domain"
1,"CG2331","FBgn0024923","92464","2259","39","TER94","Golgi organization	endoplasmic reticulum membrane fusion	endoplasmic reticulum organization	microtubule cytoskeleton organization	oocyte microtubule cytoskeleton polarization	pole plasm oskar mRNA localization	protein localization	proteolysis	regulation of pole plasm oskar mRNA localization	rhabdomere development	","endoplasmic reticulumfusomelipid dropletproteasome complex","ATPase activity","AAA ATPase, CDC48 familyAAA+ ATPase domainATPase, AAA-type, conserved siteATPase, AAA-type, coreAspartate decarboxylase-like domain superfamilyCDC48, N-terminal subdomainCDC48, domain 2Peptidase S16, Lon protease, C-terminal"
1,"CG1059","FBgn0011341","124769","2252","35","Karyopherin ? 3","protein import into nucleus	","cytosolnuclear pore","protein transmembrane transporter activity","Armadillo-like helicalHEAT repeat"
1,"CG7935","FBgn0026252","119924","2243","36","moleskin","Cajal body organization	R8 cell differentiation	cell proliferation	compound eye cone cell differentiation	compound eye development	imaginal disc-derived wing morphogenesis	imaginal disc-derived wing vein morphogenesis	imaginal disc-derived wing vein specification	muscle attachment	negative regulation of neuron apoptotic process	ommatidial rotation	protein import into nucleus	rhabdomere development	wing cell fate specification	","Cajal bodycell cortexcytoplasmcytosolnuclear envelopenucleoplasmnucleusperinuclear region of cytoplasm","Ran GTPase bindingU1 snRNA bindingU2 snRNA bindingU4 snRNA bindingprotein bindingprotein transporter activity","Armadillo-like helicalArmadillo-type foldExportin-2, central domainImportin-beta, N-terminal domain"
1,"CG2331","FBgn0024923","89401","2240","39","TER94","","","",""
1,"CG4978","FBgn0020633","81968","2237","36","Minichromosome maintenance 7","DNA replication initiation	","MCM complexnucleus","3'-5' DNA helicase activityATP bindingDNA binding","AAA+ ATPase domainDNA replication licensing factor Mcm7MCM N-terminal domainMCM OB domainMCM domainMini-chromosome maintenance proteinMini-chromosome maintenance, conserved siteNucleic acid-binding, OB-foldP-loop containing nucleoside triphosphate hydrolase"
1,"CG1372","FBgn0004649","220851","2195","41","yolkless","","","",""
1,"CG2331","FBgn0024923","92595","2191","38","TER94","","","",""
1,"CG5520","FBgn0039562","90274","2179","39","Glycoprotein 93","cellular response to heat	endodermal digestive tract morphogenesis	midgut development	protein folding	","endomembrane systemendoplasmic reticulumextracellular spaceperinuclear region of cytoplasm","ATP bindingprotein bindingunfolded protein binding","HSP90, C-terminal domainHeat shock protein Hsp90 familyHeat shock protein Hsp90, N-terminalHeat shock protein Hsp90, conserved siteHistidine kinase/HSP90-like ATPaseHistidine kinase/HSP90-like ATPase superfamilyRibosomal protein S5 domain 2-type fold"
1,"CG14648","FBgn0037245","59890","2154","39","growl","mRNA splicing, via spliceosome	oocyte dorsal/ventral axis specification	","catalytic step 2 spliceosomeprecatalytic spliceosome","RNA binding","5-formyltetrahydrofolate cyclo-ligase5-formyltetrahydrofolate cyclo-ligase-like domain superfamily"
1,"CG11888","FBgn0028692","113633","2135","39","Regulatory particle non-ATPase 2","proteasome-mediated ubiquitin-dependent protein catabolic process	regulation of protein catabolic process	","nucleusproteasome complexproteasome regulatory particleproteasome regulatory particle, base subcomplexproteasome storage granule","endopeptidase activityenzyme regulator activityzinc ion binding","26S Proteasome non-ATPase regulatory subunit 126S proteasome regulatory complex, non-ATPase subcomplex, Rpn2/Psmd1 subunitArmadillo-like helicalArmadillo-type foldProteasome/cyclosome repeat"
1,"CG11888","FBgn0028692","114649","2088","38","Regulatory particle non-ATPase 2","","","",""
1,"CG2331","FBgn0024923","84795","2037","37","TER94","","","",""
1,"CG9748","FBgn0263231","85305","2032","34","belle","RNA interference	ecdysone-mediated induction of salivary gland cell autophagic cell death	instar larval development	male germ-line stem cell population maintenance	mitotic sister chromatid segregation	oogenesis	regulation of gene expression	spermatogenesis	","P granuleRISC complexcytoplasmcytosolneuronal cell body","ATP bindingATP-dependent RNA helicase activitynucleic acid binding","ATP-dependent RNA helicase DEAD-box, conserved siteDEAD/DEAH box helicase domainHelicase superfamily 1/2, ATP-binding domainHelicase, C-terminalP-loop containing nucleoside triphosphate hydrolaseRNA helicase, DEAD-box type, Q motif"
1,"CG16916","FBgn0028686","47061","2012","35","Regulatory particle triple-A ATPase 3","positive regulation of RNA polymerase II transcriptional preinitiation complex assembly	proteasome-mediated ubiquitin-dependent protein catabolic process	protein catabolic process	","cytosolic proteasome complexmale germ cell nucleusproteasome regulatory particleproteasome regulatory particle, base subcomplexsynapse","ATP bindingATPase activityproteasome-activating ATPase activity","26S Proteasome regulatory subunit 6B26S proteasome regulatory subunit P45-likeAAA+ ATPase domainATPase, AAA-type, conserved siteATPase, AAA-type, coreClpA/B familyP-loop containing nucleoside t…
1,"CG3201","FBgn0004687","16695","1992","25","Myosin light chain cytoplasmic","actin filament-based movement	","myosin II complexmyosin V complexmyosin VI complexmyosin VII complexmyosin complex","calcium ion bindingmyosin bindingmyosin heavy chain bindingprotein binding","EF-Hand 1, calcium-binding siteEF-hand domainEF-hand domain pair"
1,"CG2151","FBgn0020653","53603","1955","23","Thioredoxin reductase-1","cell redox homeostasis	determination of adult lifespan	oxidation-reduction process	response to hypoxia	","cytoplasmcytosolmitochondrion","antioxidant activityelectron transfer activityflavin adenine dinucleotide bindingglutathione-disulfide reductase activityprotein homodimerization activitythioredoxin-disulfide reductase activity","FAD/NAD(P)-binding domainFAD/NAD(P)-binding domain superfamilyFAD/NAD-linked reductase, dimerisation domain superfamilyPyridine nucleotide-disulphide oxidoreductase, c…
1,"CG12233","FBgn0027291","38836","1935","29","Isocitrate dehydrogenase 3a","tricarboxylic acid cycle	","mitochondrion","NAD bindingisocitrate dehydrogenase (NAD+) activitymagnesium ion binding","Isocitrate dehydrogenase NAD-dependentIsocitrate/isopropylmalate dehydrogenase, conserved siteIsopropylmalate dehydrogenase-like domain"
1,"CG8308","FBgn0004236","51792","1884","28","?-Tubulin at 67C","central nervous system development	embryo development	embryo development ending in birth or egg hatching	embryonic cleavage	female pronucleus assembly	microtubule-based process	nuclear division	peripheral nervous system development	pronuclear migration	sperm aster formation	","microtubuletubulin complex","GTP bindingstructural constituent of cytoskeleton","Alpha tubulinTubulinTubulin/FtsZ, C-terminalTubulin/FtsZ, GTPase domain"
1,"CG11471","FBgn0027086","141791","1874","33","Isoleucyl-tRNA synthetase","isoleucyl-tRNA aminoacylation	","aminoacyl-tRNA synthetase multienzyme complexcytoplasm","ATP bindingaminoacyl-tRNA editing activityisoleucine-tRNA ligase activitytRNA binding","Aminoacyl-tRNA synthetase, class I, conserved siteAminoacyl-tRNA synthetase, class IaAminoacyl-tRNA synthetase, class Ia, anticodon-bindingIsoleucine-tRNA ligaseIsoleucine-tRNA ligase, type 2Isoleucyl tRNA synthetase type 2, anticodon-binding domainMe…
1,"CG4169","FBgn0036642","45526","1873","27","CG4169","mitochondrial electron transport, ubiquinol to cytochrome c	","lipid dropletmitochondrial respiratory chain complex III","ubiquinol-cytochrome-c reductase activity","Metalloenzyme, LuxS/M16 peptidase-likePeptidase M16 domainPeptidase M16, C-terminalPeptidase M16, N-terminal"
1,"CG9075","FBgn0001942","46171","1859","29","eukaryotic translation initiation factor 4A","female germ-line stem cell asymmetric division	germ-line stem cell population maintenance	imaginal disc growth	instar larval development	mitotic cell cycle	oogenesis	pole cell formation	regulation of alternative mRNA splicing, via spliceosome	translational initiation	","P granulecytosoleukaryotic translation initiation factor 4F complexnucleus","ATP bindingATP-dependent RNA helicase activityRNA helicase activitytranslation initiation factor activity","ATP-dependent RNA helicase DEAD-box, conserved siteDEAD/DEAH box helicase domainEukaryotic initiation factor 4AHelicase superfamily 1/2, ATP-binding domainHelicase, C-terminalP-loop containing nucleoside triphos…
1,"CG8877","FBgn0033688","280458","1850","39","pre-mRNA processing factor 8","mRNA splicing, via spliceosome	spermatogenesis	spliceosomal tri-snRNP complex assembly	ventral cord development	","U5 snRNPcatalytic step 2 spliceosomecytoplasmprecatalytic spliceosomesmall nuclear ribonucleoprotein complex","U1 snRNA bindingU2 snRNA bindingU5 snRNA bindingU6 snRNA bindingpre-mRNA intronic bindingsecond spliceosomal transesterification activitysnRNA binding","JAB1/MPN/MOV34 metalloenzyme domainMPN domainPRO8NT domainPROCN domainPROCT domainPRP8 domain IV corePre-mRNA-processing-splicing fa…
1,"CG11181","FBgn0000392","125962","1817","29","cup","dorsal/ventral pattern formation	female meiotic nuclear division	intracellular mRNA localization	meiotic chromosome segregation	negative regulation of oskar mRNA translation	negative regulation of translation	oocyte growth in germarium-derived egg chamber	oogenesis	ovarian follicle cell migration	regulation of pole plasm oskar mRNA localization	regulation of synaptic growth at neuromuscular junction	","P-bodycytoplasmcytosolmessenger ribonucleoprotein complexneuromuscular junctionneuronal ribonucleoprotein granulenucleusterminal bouton","RNA bindingprotein bindingtranslation regulator activity","Eukaryotic translation initiation factor 4E binding protein"
1,"CG8439","FBgn0010621","59609","1814","34","Chaperonin containing TCP1 subunit 5","protein folding	","chaperonin-containing T-complex","ATP bindingunfolded protein binding","Chaperone tailless complex polypeptide 1 (TCP-1)Chaperonin Cpn60/TCP-1 familyChaperonin TCP-1, conserved siteGroEL-like apical domain superfamilyGroEL-like equatorial domain superfamilyT-complex protein 1, epsilon subunitTCP-1-like chaperonin intermediate domain superfamily"
1,"CG34407","FBgn0085436","282710","1807","34","Not1","mRNA catabolic process	negative regulation of translation	nuclear-transcribed mRNA poly(A) tail shortening	ovarian follicle cell development	","CCR4-NOT complexP-bodycytoplasm","poly(A)-specific ribonuclease activityprotein bindingprotein-containing complex scaffold activity","CCR4-NOT subunit 1, TTP binding domain superfamilyCCR4-NOT transcription complex subunit 1CCR4-NOT transcription complex subunit 1, CAF1-binding domainCCR4-NOT transcription complex subunit 1, HEAT repeatCCR4-NOT transcription complex subunit 1, TTP binding doma…
1,"CG4183","FBgn0001225","23164","1805","35","Heat shock protein 26","chaperone-mediated protein folding	cold acclimation	determination of adult lifespan	protein refolding	response to heat	","cytoplasm","myosin bindingunfolded protein binding","Alpha crystallin/Heat shock proteinAlpha crystallin/Hsp20 domainHSP20-like chaperoneSmall heat shock protein HSP20"
1,"CG12244","FBgn0015763","38446","1802","34","licorne","activation of MAPK activity	oocyte anterior/posterior axis specification	oocyte axis specification	protein phosphorylation	","","MAP kinase kinase activityobsolete signal transducer, downstream of receptor, with serine/threonine kinase activity (obsolete GO:0004702)protein kinase activityprotein serine/threonine kinase activity","Protein kinase domainProtein kinase-like domain superfamilySerine/threonine-protein kinase, active siteSerine/threonine-protein kinase-like domain"
1,"CG9012","FBgn0000319","192573","1790","37","Clathrin heavy chain","chemical synaptic transmission	clathrin coat assembly	compound eye development	compound eye retinal cell programmed cell death	dsRNA transport	endocytosis	extracellular matrix organization	intracellular protein transport	liquid clearance, open tracheal system	oocyte microtubule cytoskeleton polarization	pole plasm oskar mRNA localization	positive regulation of Notch signaling pathway	positive regulation of autophagy	positive regulation of endocytosis	puparial adhesion	receptor-mediated endocytosis	regulation of growth	regulation of tube length, open tracheal system	secretory granule organization	sperm individualization	synaptic vesicle exocytosis	","cell cortexclathrin coat of coated pitclathrin coat of trans-Golgi network vesicleclathrin complexclathrin-coated endocytic vesicleclathrin-coated pitclathrin-coated vesiclecytoplasmic vesicleperinuclear region of cytoplasmplasma membranesecretory granuletrans-Golgi network","clathrin light chain bindingprotein bindingstructural molecule activity","Armadillo-type foldClathrin heavy chain, N-te…
1,"CG8439","FBgn0010621","56170","1784","33","Chaperonin containing TCP1 subunit 5","","","",""
1,"CG2146","FBgn0015933","138703","1778","35","dilute class unconventional myosin","","","",""
1,"CG8351","FBgn0037632","59855","1772","29","Chaperonin containing TCP1 subunit 7","protein folding	","chaperonin-containing T-complexcytosol","ATP bindingunfolded protein binding","Chaperone tailless complex polypeptide 1 (TCP-1)Chaperonin Cpn60/TCP-1 familyChaperonin TCP-1, conserved siteGroEL-like apical domain superfamilyGroEL-like equatorial domain superfamilyT-complex protein 1, eta subunitTCP-1-like chaperonin intermediate domain superfamily"
1,"CG11963","FBgn0037643","55095","1724","27","Succinyl-coenzyme A synthetase ? subunit, ADP-forming","positive regulation of cysteine-type endopeptidase activity involved in apoptotic process	sperm individualization	tricarboxylic acid cycle	","Cul3-RING ubiquitin ligase complexmitochondrionsuccinate-CoA ligase complex (ADP-forming)","ATP bindingmetal ion bindingsuccinate-CoA ligase (ADP-forming) activity","ATP-citrate lyase/succinyl-CoA ligaseATP-grasp foldATP-grasp fold, subdomain 1ATP-grasp fold, succinyl-CoA synthetase-typeSuccinate--CoA ligase [ADP-forming] subunit beta, mitochondrialSuccinate--CoA synthetase, beta subunitSuccin…
1,"CG1569","FBgn0003268","241838","1704","32","rough deal","Golgi organization	mitotic sister chromatid segregation	mitotic spindle assembly checkpoint	protein localization to kinetochore	regulation of chromosome separation	regulation of mitotic metaphase/anaphase transition	","Golgi stackRZZ complexacroblastcondensed chromosome outer kinetochorecytoplasmkinetochorekinetochore microtubulespindlespindle midzone","Rab GTPase bindingprotein binding","RZZ complex, subunit KNTC1/ROD, C-terminal"
1,"CG6779","FBgn0002622","27638","1702","32","Ribosomal protein S3","DNA repair	cytoplasmic translation	mitotic cell cycle	negative regulation of neuron apoptotic process	positive regulation of DNA repair	positive regulation of apoptotic signaling pathway	translation	","cytosolic ribosomecytosolic small ribosomal subunitnuclear matrixnucleus","DNA-(apurinic or apyrimidinic site) endonuclease activityRNA bindingclass I DNA-(apurinic or apyrimidinic site) endonuclease activitydamaged DNA bindingoxidized purine DNA bindingoxidized purine nucleobase lesion DNA N-glycosylase activitystructural constituent of ribosome","K Homology domain, type 2K homology domain su…
1,"CG17654","FBgn0000579","46817","1695","23","Enolase","glucose homeostasis	glycolytic process	","cytoplasmphosphopyruvate hydratase complexplasma membrane","magnesium ion bindingphosphopyruvate hydratase activity","EnolaseEnolase, C-terminal TIM barrel domainEnolase, N-terminalEnolase, conserved siteEnolase-like, C-terminal domain superfamilyEnolase-like, N-terminal"
1,"CG11963","FBgn0037643","55244","1692","26","Succinyl-coenzyme A synthetase ? subunit, ADP-forming","","","",""
1,"CG12101","FBgn0015245","60863","1686","21","Heat shock protein 60A","'de novo' protein folding	apoptotic mitochondrial changes	cellular response to heat	mitochondrion organization	protein import into mitochondrial intermembrane space	protein refolding	protein targeting to mitochondrion	response to heat	","cytosolmitochondrial inner membranemitochondrial matrixmitochondrion","ATP bindingunfolded protein binding","Chaperonin Cpn60Chaperonin Cpn60, conserved siteChaperonin Cpn60/TCP-1 familyGroEL-like apical domain superfamilyGroEL-like equatorial domain superfamilyTCP-1-like chaperonin intermediate domain superfamily"
1,"CG5502","FBgn0003279","45090","1663","30","Ribosomal protein L4","cytoplasmic translation	translation	","cytosolic large ribosomal subunitcytosolic ribosome","structural constituent of ribosome","60S ribosomal protein L4, C-terminal domainRibosomal protein L4 domain superfamilyRibosomal protein L4/L1eRibosomal protein L4/L1e, eukaryotic/archaeal, conserved site"
1,"CG7254","FBgn0004507","97257","1660","32","Glycogen phosphorylase","defense response to Gram-negative bacterium	determination of adult lifespan	glycogen catabolic process	negative regulation of innate immune response	positive regulation of glycogen catabolic process	","cytoplasmprotein-containing complex","glycogen phosphorylase activityprotein homodimerization activitypyridoxal phosphate binding","Glycogen/starch/alpha-glucan phosphorylaseGlycosyl transferase, family 35Phosphorylase pyridoxal-phosphate attachment site"
1,"CG17291","FBgn0260439","65934","1660","31","Protein phosphatase 2A at 29B","autophagy	centriole replication	centrosome cycle	chromosome segregation	negative regulation of hippo signaling	negative regulation of insulin receptor signaling pathway	negative regulation of smoothened signaling pathway	protein dephosphorylation	spindle assembly	","centriolecytoplasmcytosolprotein phosphatase type 2A complex","protein phosphatase regulator activityprotein serine/threonine phosphatase activity","Armadillo-like helicalArmadillo-type foldHEAT repeatHEAT, type 2"
1,"CG1782","FBgn0023143","131734","1632","27","Ubiquitin activating enzyme 1","autophagy	cell proliferation	cellular response to DNA damage stimulus	glucose homeostasis	larval midgut cell programmed cell death	lipid storage	mushroom body development	neuron remodeling	ovarian follicle cell development	protein polyubiquitination	protein ubiquitination	regulation of Ras protein signal transduction	regulation of growth	regulation of programmed cell death	","cytoplasmdendriteplasma membrane","Atg8 activating enzyme activityubiquitin activating enzyme activity","THIF-type NAD/FAD binding foldUbiquitin-activating enzymeUbiquitin-activating enzyme E1Ubiquitin-activating enzyme E1, C-terminalUbiquitin-activating enzyme E1, C-terminal domain superfamilyUbiquitin-activating enzyme E1, Cys active siteUbiquitin-activating enzyme E1, FCCH domainUbiquitin-a…
1,"CG16944","FBgn0003360","33072","1631","31","stress-sensitive B","ADP transport	ATP transport	action potential	cellular response to oxidative stress	chemical synaptic transmission	determination of adult lifespan	locomotion	mitochondrial calcium ion homeostasis	mitochondrial transport	muscle cell cellular homeostasis	negative regulation of autophagy	neuron cellular homeostasis	oogenesis	positive regulation of ATP biosynthetic process	regulation of cytosolic calcium ion concentration	regulation of mitochondrial depolarization	synaptic growth at neuromuscular junction	synaptic vesicle transport	transmembrane transport	","mitochondrial inner membranemitochondrion","ATP:ADP antiporter activity","Adenine nucleotide translocator 1Mitochondrial carrier domain proteinMitochondrial carrier domain superfamilyMitochondrial carrier proteinMitochondrial substrate/solute carrier"
1,"CG1883","FBgn0039757","22156","1602","23","Ribosomal protein S7","cytoplasmic translation	rRNA processing	ribosomal small subunit biogenesis	translation	","cytosolic small ribosomal subunitnucleussmall-subunit processome","structural constituent of ribosome","Ribosomal protein S7e"
1,"CG8863","FBgn0038145","45753","1562","26","DnaJ-like-2","protein folding	response to heat	","cytosol","ATP bindingheat shock protein bindingunfolded protein binding","Chaperone DnaJChaperone DnaJ, C-terminalChaperone J-domain superfamilyDnaJ domainDnaJ domain, conserved siteHSP40/DnaJ peptide-bindingHeat shock protein DnaJ, cysteine-rich domainHeat shock protein DnaJ, cysteine-rich domain superfamily"
1,"CG6439","FBgn0038922","40632","1558","24","Isocitrate dehydrogenase 3b","ecdysone-mediated induction of salivary gland cell autophagic cell death	salivary gland cell autophagic cell death	tricarboxylic acid cycle	","mitochondrial matrix","isocitrate dehydrogenase (NAD+) activity","Isocitrate dehydrogenase NAD-dependentIsopropylmalate dehydrogenase-like domain"
1,"CG8571","FBgn0016983","104868","1556","23","smallminded","positive regulation of telomerase activity	ribosome biogenesis	","nucleus","ATP bindingATPase activitypreribosome binding","AAA+ ATPase domainATPase, AAA-type, conserved siteATPase, AAA-type, coreNVL2, N-terminal domain superfamilyNVL2, nucleolin binding domainP-loop containing nucleoside triphosphate hydrolase"
1,"CG5374","FBgn0003676","59979","1549","31","Chaperonin containing TCP1 subunit 1","ovarian follicle cell development	protein folding	","chaperonin-containing T-complexcytosol","ATP bindingunfolded protein binding","Chaperone tailless complex polypeptide 1 (TCP-1)Chaperonin Cpn60/TCP-1 familyChaperonin TCP-1, conserved siteGroEL-like apical domain superfamilyGroEL-like equatorial domain superfamilyT-complex protein 1, alpha subunitTCP-1-like chaperonin intermediate domain superfamily"
1,"CG3401","FBgn0003888","51276","1538","30","?-Tubulin at 60D","axon guidance	axonogenesis	heart development	larval behavior	microtubule cytoskeleton organization	microtubule-based process	mitotic cell cycle	response to light stimulus	","cytoplasmmicrotubule","GTP bindingGTPase activitystructural constituent of cytoskeleton","Beta tubulinBeta tubulin, autoregulation binding siteTubulinTubulin, C-terminalTubulin, conserved siteTubulin/FtsZ, 2-layer sandwich domainTubulin/FtsZ, C-terminalTubulin/FtsZ, C-terminal domain superfamilyTubulin/FtsZ, GTPase domainTubulin/FtsZ, GTPase domain superfamily"
1,"CG16944","FBgn0003360","34377","1535","29","stress-sensitive B","","","",""
1,"CG5389","FBgn0036568","67944","1532","15","ATP synthase, ? subunit-like","ATP synthesis coupled proton transport	determination of adult lifespan	proton transmembrane transport	regulation of proton transport	spermatid differentiation	","mitochondrial proton-transporting ATP synthase complex, catalytic core F(1)","ATP bindingproton-transporting ATP synthase activity, rotational mechanismproton-transporting ATPase activity, rotational mechanism","AAA+ ATPase domainATP synthase, F1 complex, beta subunitATPase, F1/V1 complex, beta/alpha subunit, C-terminalATPase, F1/V1/A1 complex, alpha/beta subunit, N-terminal domainATPase, F1/V…
1,"CG1404","FBgn0020255","24877","1480","24","Ran","establishment of mitotic spindle orientation	intracellular protein transport	meiotic spindle organization	protein export from nucleus	protein import into nucleus	regulation of mitotic cell cycle	regulation of protein localization	","cell cortexcytoplasmmitotic spindlemitotic spindle microtubulenucleus","GTP bindingGTPase activityprotein binding","P-loop containing nucleoside triphosphate hydrolaseRan GTPaseSmall GTP-binding protein domainSmall GTPase"
1,"CG5028","FBgn0039358","44587","1455","19","CG5028","tricarboxylic acid cycle	","mitochondrion","isocitrate dehydrogenase (NAD+) activity","Isocitrate dehydrogenase NAD-dependentIsopropylmalate dehydrogenase-like domain"
1,"CG4215","FBgn0015546","103937","1445","30","spellchecker1","double-strand break repair	interstrand cross-link repair	intra-S DNA damage checkpoint	intrinsic apoptotic signaling pathway in response to DNA damage by p53 class mediator	maintenance of DNA repeat elements	mismatch repair	negative regulation of DNA recombination	postreplication repair	response to UV-B	response to X-ray	","MutSalpha complexMutSbeta complexmismatch repair complexnucleus","ATP bindingDNA bindingDNA-dependent ATPase activitydamaged DNA bindingfour-way junction DNA bindingguanine/thymine mispair bindingsingle thymine insertion binding","DNA mismatch repair Msh2-typeDNA mismatch repair protein Msh2DNA mismatch repair protein MutS, C-terminalDNA mismatch repair protein MutS, N-terminalDNA mismatch rep…
1,"CG8833","FBgn0036386","107925","1445","24","CG8833","mRNA processing	mRNA splicing, via spliceosome	","catalytic step 2 spliceosomenucleusprecatalytic spliceosome","RNA bindingmolecular_function","G patch domain-containing protein 1G patch domain-containing protein, N-terminalG-patch domain"
1,"CG5000","FBgn0027948","226850","1436","28","mini spindles","axon guidance	bicoid mRNA localization	centrosome duplication	cytoplasmic microtubule organization	endoplasmic reticulum organization	establishment of mitotic spindle orientation	establishment or maintenance of microtubule cytoskeleton polarity	establishment or maintenance of neuroblast polarity	female meiotic nuclear division	microtubule polymerization	microtubule-based process	mitotic cell cycle	mitotic spindle elongation	oocyte microtubule cytoskeleton organization	oogenesis	positive regulation of microtubule nucleation	pronuclear fusion	spindle organization	","centrosomekinetochoremicrotubule associated complexmicrotubule plus-endspindle pole","microtubule bindingmicrotubule plus-end bindingprotein bindingtubulin binding","Armadillo-like helicalArmadillo-type foldCLASP N-terminal domainHEAT, type 2TOG domain"
1,"CG9281","FBgn0030672","69964","1422","28","CG9281","","","ATP bindingATPase activity","AAA+ ATPase domainABC transporter, conserved siteABC transporter-likeABC-transporter extension domainP-loop containing nucleoside triphosphate hydrolase"
1,"CG4581","FBgn0025352","50931","1410","23","Thiolase","determination of adult lifespan	fatty acid beta-oxidation	","mitochondrial fatty acid beta-oxidation multienzyme complexmitochondrion","acetyl-CoA C-acyltransferase activityenoyl-CoA hydratase activitylong-chain-3-hydroxyacyl-CoA dehydrogenase activitylong-chain-enoyl-CoA hydratase activity","ThiolaseThiolase, C-terminalThiolase, N-terminalThiolase, active siteThiolase, acyl-enzyme intermediate active siteThiolase, conserved siteThiolase-like"
1,"CG5119","FBgn0003031","70066","1403","22","polyA-binding protein","chemical synaptic transmission	dorsal/ventral pattern formation	oogenesis	positive regulation of translation	","cytoplasmlipid dropletribonucleoprotein complex","mRNA 3'-UTR bindingmRNA bindingpoly(A) bindingprotein binding","Nucleotide-binding alpha-beta plait domain superfamilyPolyadenylate binding protein, human types 1, 2, 3, 4Polyadenylate-binding protein/Hyperplastic disc proteinRNA recognition motif domain"
1,"CG5289","FBgn0015282","49431","1376","26","Regulatory particle triple-A ATPase 2","proteasome-mediated ubiquitin-dependent protein catabolic process	","cytoplasmproteasome regulatory particleproteasome regulatory particle, base subcomplex","ATP bindingATPase activityTBP-class protein bindingproteasome-activating ATPase activity","26S Proteasome regulatory subunit 426S proteasome regulatory subunit P45-likeAAA+ ATPase domainATPase, AAA-type, conserved siteATPase, AAA-type, coreP-loop containing nucleoside triphosphate hydrolaseProteasomal ATPa…
1,"CG12234","FBgn0031051","140295","1374","22","Ranbp21","regulation of protein export from nucleus	","RNA nuclear export complexcytoplasmnucleus","Ran GTPase bindingnuclear export signal receptor activity","Armadillo-like helicalArmadillo-type foldExportin-1/Importin-beta-likeExportin-5Importin-beta, N-terminal domain"
1,"CG1341","FBgn0028687","48833","1364","31","Regulatory particle triple-A ATPase 1","positive regulation of RNA polymerase II transcriptional preinitiation complex assembly	proteasome-mediated ubiquitin-dependent protein catabolic process	","cytoplasmpolytene chromosomeproteasome regulatory particleproteasome regulatory particle, base subcomplex","ATP bindingATPase activityTBP-class protein bindingproteasome-activating ATPase activity","26S Proteasome regulatory subunit 726S proteasome regulatory subunit P45-likeAAA+ ATPase domainATPase, AAA-type, conserved siteATPase, AAA-type, coreP-loop containing nucleoside triphosphate hydrol…
1,"CG1489","FBgn0020369","45966","1363","23","Regulatory particle triple-A ATPase 6","modulation of chemical synaptic transmission	positive regulation of RNA polymerase II transcriptional preinitiation complex assembly	proteasome-mediated ubiquitin-dependent protein catabolic process	","cytoplasmcytosolic proteasome complexnuclear proteasome complexnucleuspostsynapseproteasome regulatory particleproteasome regulatory particle, base subcomplex","ATP bindingATPase activityTBP-class protein bindingproteasome-activating ATPase activity","26S proteasome regulatory subunit 826S proteasome regulatory subunit P45-likeAAA+ ATPase domainATPase, AAA-type, conserved siteATPase, AAA-type,…
1,"CG11901","FBgn0029176","49167","1343","22","eukaryotic translation elongation factor 1 gamma","translational elongation	","cytoplasmeukaryotic translation elongation factor 1 complexnucleus","translation elongation factor activity","Elongation factor 1B gamma, C-terminalElongation factor EF1B gamma, C-terminal domain superfamilyGlutathione S-transferase, C-terminalGlutathione S-transferase, C-terminal domain superfamilyGlutathione S-transferase, C-terminal-likeGlutathione S-transferase, N-terminalGlutathione Trans…
1,"CG9805","FBgn0037249","134304","1306","32","eukaryotic translation initiation factor 3 subunit a","formation of cytoplasmic translation initiation complex	regulation of translational initiation	translation reinitiation	translational initiation	","cytosoleukaryotic translation initiation factor 3 complexeukaryotic translation initiation factor 3 complex, eIF3eeukaryotic translation initiation factor 3 complex, eIF3mmulti-eIF complex","mRNA bindingtranslation initiation factor activity","Eukaryotic translation initiation factor 3 subunit AProteasome component (PCI) domain"
1,"CG8309","FBgn0033902","44427","1289","21","eukaryotic translation initiation factor 3 subunit m","Golgi organization	activation of cysteine-type endopeptidase activity	cytoplasmic translational initiation	positive regulation of cysteine-type endopeptidase activity involved in execution phase of apoptosis	protein secretion	sperm individualization	translation	","Golgi apparatuscytosoleukaryotic translation initiation factor 3 complexinvestment cone","caspase bindingtranslation initiation factor activitytranslation initiation factor binding","Eukaryotic translation initiation factor 3 subunit MProteasome component (PCI) domainWinged helix DNA-binding domain superfamily"
1,"CG9057","FBgn0030608","38344","1284","23","Lipid storage droplet-2","lipid droplet transport along microtubule	lipid storage	lipid transport	negative regulation of lipid catabolic process	positive regulation of sequestering of triglyceride	regulation of transport	sequestering of triglyceride	","cytosollipid droplet","protein binding","Perilipin"
1,"CG8036","FBgn0037607","68541","1258","27","CG8036","regulation of chromatin silencing	","cytosol","catalytic activity","Thiamin diphosphate-binding foldTransketolase C-terminal/Pyruvate-ferredoxin oxidoreductase domain IITransketolase binding siteTransketolase, C-terminal domainTransketolase, N-terminalTransketolase-like, pyrimidine-binding domain"
1,"CG1516","FBgn0027580","133188","1251","22","Pyruvate carboxylase","gluconeogenesis	pyruvate metabolic process	","mitochondrial matrixmitochondrion","ATP bindingbiotin bindingmetal ion bindingpyruvate carboxylase activity","ATP-grasp foldAldolase-type TIM barrelBiotin carboxylase, C-terminalBiotin carboxylase-like, N-terminal domainBiotin carboxylation domainBiotin-binding siteBiotin/lipoyl attachmentCarbamoyl-phosphate synthetase large subunit-like, ATP-binding domainCarboxylase, conserved domainPre-ATP-…
1,"CG11876","FBgn0039635","39556","1243","19","Pyruvate dehydrogenase E1 beta subunit","acetyl-CoA biosynthetic process from pyruvate	pyruvate metabolic process	","mitochondrionpyruvate dehydrogenase complex","pyruvate dehydrogenase (acetyl-transferring) activity","Domain of unknown function DUF1713Pyruvate dehydrogenase E1 component subunit betaThiamin diphosphate-binding foldTransketolase C-terminal/Pyruvate-ferredoxin oxidoreductase domain IITransketolase, C-terminal domainTransketolase-like, pyrimidine-binding domain"
1,"CG5394","FBgn0005674","190259","1235","28","Glutamyl-prolyl-tRNA synthetase","glutamyl-tRNA aminoacylation	prolyl-tRNA aminoacylation	","aminoacyl-tRNA synthetase multienzyme complexcytoplasm","ATP bindingglutamate-tRNA ligase activityproline-tRNA ligase activity","Aminoacyl-tRNA synthetase, class I, conserved siteAminoacyl-tRNA synthetase, class IIAminoacyl-tRNA synthetase, class II (G/ P/ S/T)Anticodon-bindingAnticodon-binding domain superfamilyGlutamyl-tRNA synthetase, archaeal/eukaryotic cytosolicGlutamyl/glutaminyl-tRNA sy…
1,"CG1945","FBgn0005632","314027","1233","26","fat facets","cellularization	defense response to Gram-negative bacterium	dorsal/ventral axis specification	endocytosis	germ cell migration	mystery cell differentiation	negative regulation of innate immune response	negative regulation of proteolysis	nuclear cortical migration	protein deubiquitination	ubiquitin-dependent protein catabolic process	","cytoplasm","cysteine-type endopeptidase activityprotein bindingthiol-dependent ubiquitin-specific protease activity","Armadillo-type foldPapain-like cysteine peptidase superfamilyPeptidase C19, ubiquitin carboxyl-terminal hydrolaseUbiquitin specific protease domainUbiquitin specific protease, conserved site"
1,"CG8322","FBgn0020236","122156","1206","17","ATP citrate lyase","acetyl-CoA biosynthetic process	citrate metabolic process	fatty acid biosynthetic process	glucose homeostasis	","citrate lyase complexcytosol","ATP bindingATP citrate synthase activitycofactor binding","ATP-citrate lyase/succinyl-CoA ligaseATP-citrate lyase/succinyl-CoA ligase, active siteATP-citrate lyase/succinyl-CoA ligase, conserved siteATP-citrate synthaseATP-citrate synthase, citrate-binding domainATP-grasp fold, subdomain 1ATP-grasp fold, succinyl-CoA synthetase-typeCitrate synthaseCitrate synthas…
1,"CG9677","FBgn0025582","51635","1205","21","eukaryotic translation initiation factor 3 subunit e","translational initiation	","eukaryotic translation initiation factor 3 complexintracellular membrane-bounded organellenucleus","translation initiation factor activity","Eukaryotic translation initiation factor 3 subunit EEukaryotic translation initiation factor 3 subunit E, N-terminalProteasome component (PCI) domainWinged helix DNA-binding domain superfamily"
1,"CG3455","FBgn0028685","45067","1205","18","Regulatory particle triple-A ATPase 4","ovarian follicle cell development	positive regulation of RNA polymerase II transcriptional preinitiation complex assembly	positive regulation of transcription of nucleolar large rRNA by RNA polymerase I	proteasome-mediated ubiquitin-dependent protein catabolic process	ubiquitin-dependent ERAD pathway	","cytosolic proteasome complexnucleusproteasome regulatory particleproteasome regulatory particle, base subcomplex","ATP bindingATPase activityRNA polymerase I regulatory region sequence-specific DNA bindingproteasome-activating ATPase activity","26S proteasome regulatory subunit 10B26S proteasome regulatory subunit P45-likeAAA+ ATPase domainATPase, AAA-type, conserved siteATPase, AAA-type, core…
1,"CG14792","FBgn0003517","30255","1203","17","stubarista","cytoplasmic translation	endonucleolytic cleavage in ITS1 to separate SSU-rRNA from 5.8S rRNA and LSU-rRNA from tricistronic rRNA transcript (SSU-rRNA, 5.8S rRNA, LSU-rRNA)	endonucleolytic cleavage to generate mature 3'-end of SSU-rRNA from (SSU-rRNA, 5.8S rRNA, LSU-rRNA)	rRNA export from nucleus	ribosomal small subunit assembly	translation	","cytosolic ribosomecytosolic small ribosomal subunitribosome","ribosome bindingstructural constituent of ribosome","40S ribosomal protein SA, C-terminal domainRibosomal protein S2Ribosomal protein S2, conserved siteRibosomal protein S2, eukaryoticRibosomal protein S2, eukaryotic/archaealRibosomal protein S2, flavodoxin-like domain superfamily"
1,"CG1516","FBgn0027580","131379","1193","21","Pyruvate carboxylase","","","",""
1,"CG2684","FBgn0002542","118670","1192","21","lodestar","DNA-templated transcription, termination	female meiotic nuclear division	microtubule anchoring at centrosome	spermatogenesis	","cytoplasmnucleus","ATP bindingDNA-dependent ATPase activity","Helicase superfamily 1/2, ATP-binding domainHelicase, C-terminalP-loop containing nucleoside triphosphate hydrolaseSNF2-like, N-terminal domain superfamilySNF2-related, N-terminal domain"
1,"CG8937","FBgn0001216","70827","1191","14","Heat shock protein cognate 1","cellular response to heat	cellular response to unfolded protein	chaperone cofactor-dependent protein refolding	protein folding	protein refolding	response to unfolded protein	vesicle-mediated transport	","cytoplasmcytosolmitochondrionnucleusplasma membrane","ATP bindingATPase activityATPase activity, coupledheat shock protein bindingmisfolded protein bindingprotein binding involved in protein foldingunfolded protein binding","Heat shock protein 70 familyHeat shock protein 70, conserved siteHeat shock protein 70kD, C-terminal domain superfamilyHeat shock protein 70kD, peptide-binding domain supe…
1,"CG17566","FBgn0010097","51586","1172","17","?-Tubulin at 37C","attachment of spindle microtubules to kinetochore involved in meiotic chromosome segregation	cytoplasmic microtubule organization	meiotic spindle organization	microtubule cytoskeleton organization	microtubule nucleation	microtubule-based process	mitotic cell cycle	mitotic sister chromatid segregation	mitotic spindle organization	oocyte nucleus migration involved in oocyte dorsal/ventral axis specification	spindle assembly involved in female meiosis I	","centrosomecytoplasmgamma-tubulin complexmeiotic spindlemicrotubulenucleusspindle","GTP bindingGTPase activitystructural constituent of cytoskeleton","Gamma tubulinTubulinTubulin, C-terminalTubulin, conserved siteTubulin/FtsZ, 2-layer sandwich domainTubulin/FtsZ, C-terminalTubulin/FtsZ, C-terminal domain superfamilyTubulin/FtsZ, GTPase domainTubulin/FtsZ, GTPase domain superfamily"
1,"CG12306","FBgn0003124","67482","1155","27","polo","actomyosin contractile ring assembly	astral microtubule nucleation	attachment of mitotic spindle microtubules to kinetochore	cellular protein localization	centrosome cycle	embryonic heart tube development	female meiosis II	female meiotic nuclear division	male germline ring canal formation	male meiosis cytokinesis	male meiotic nuclear division	meiotic spindle midzone assembly	mitotic cell cycle	negative regulation of neuroblast proliferation	oocyte fate commitment	pronuclear fusion	pronuclear migration	protein localization	protein phosphorylation	sperm aster formation	spindle assembly involved in female meiosis II	","centriolecentrosomecondensed chromosome outer kinetochorecytoplasmkinetochorekinetochore microtubulemicrotubulemidbodymitotic spindle midzonenuclear envelopespindlespindle pole","ATP bindingprotein bindingprotein kinase activityprotein serine/threonine kinase activity","First polo-box domainPOLO box domainPOLO box domain superfamilyProtein kinase domainProtein kinase-like domain superfamilySec…
1,"CG5949","FBgn0012066","126021","1150","22","DNA-polymerase-?","cellular response to DNA damage stimulus	lagging strand elongation	leading strand elongation	neurogenesis	","delta DNA polymerase complexmicrotubule associated complex","3'-5'-exodeoxyribonuclease activityDNA-directed DNA polymerase activitysingle-stranded DNA 3'-5' exodeoxyribonuclease activity","DNA polymerase, palm domain superfamilyDNA-directed DNA polymerase, family BDNA-directed DNA polymerase, family B, conserved siteDNA-directed DNA polymerase, family B, exonuclease domainDNA-directed DNA pol…
1,"CG31196","FBgn0020238","29918","1149","21","14-3-3?","DNA damage checkpoint	axon guidance	cytoplasmic sequestering of transcription factor	determination of adult lifespan	germarium-derived oocyte fate determination	imaginal disc development	mitotic cell cycle checkpoint	oocyte microtubule cytoskeleton polarization	pole cell migration	positive regulation of Ras protein signal transduction	positive regulation of growth	positive regulation of hippo signaling	regulation of growth	regulation of mitotic nuclear division	response to UV	response to radiation	wing disc dorsal/ventral pattern formation	","centrosomechromosomecytoplasmgermline ring canalnucleoplasmnucleusplasma membrane","phosphoserine residue bindingprotein bindingprotein domain specific bindingprotein heterodimerization activitytranscription factor binding","14-3-3 domain14-3-3 domain superfamily14-3-3 protein14-3-3 protein, conserved site"
1,"CG4918","FBgn0003274","11750","1141","11","Ribosomal protein LP2","cytoplasmic translation	translational elongation	","cytosolic large ribosomal subunitcytosolic ribosomeribosome","structural constituent of ribosome","Ribosomal protein L12 familyRibosomal protein P1/P2, N-terminal domain"
1,"CG7998","FBgn0038587","35480","1133","16","lethal (3) persistent salivary gland 7","tricarboxylic acid cycle	","lipid dropletmitochondrial matrix","L-malate dehydrogenase activity","L-lactate/malate dehydrogenaseLactate dehydrogenase/glycoside hydrolase, family 4, C-terminalLactate/malate dehydrogenase, C-terminalLactate/malate dehydrogenase, N-terminalMalate dehydrogenase, type 1NAD(P)-binding domain"
1,"CG4679","FBgn0033816","74528","1125","16","CG4679","mitochondrial translation	","mitochondrion","rRNA bindingribosomal small subunit binding","Pentatricopeptide repeatPentatricopeptide repeat domain-containing protein 3Tetratricopeptide-like helical domain superfamily"
1,"CG7434","FBgn0015288","30638","1124","14","Ribosomal protein L22","cytoplasmic translation	translation	","cytosolic large ribosomal subunitcytosolic ribosome","structural constituent of ribosome","Ribosomal protein L22eRibosomal protein L22e superfamily"
1,"CG1691","FBgn0030235","69709","1121","18","IGF-II mRNA-binding protein","mRNA splicing, via spliceosome	nervous system development	spermatogenesis	synaptic growth at neuromuscular junction	","catalytic step 2 spliceosomeprecatalytic spliceosome","mRNA binding","K Homology domainK Homology domain, type 1K Homology, type 1, subgroupNucleotide-binding alpha-beta plait domain superfamilyRNA recognition motif domain"
1,"CG6141","FBgn0015756","21516","1120","19","Ribosomal protein L9","cytoplasmic translation	","cytosolic large ribosomal subunitcytosolic ribosome","rRNA bindingstructural constituent of ribosome","Ribosomal protein L6Ribosomal protein L6, alpha-beta domainRibosomal protein L6, alpha-beta domain superfamilyRibosomal protein L6, conserved site-2"
1,"CG10602","FBgn0032721","68860","1119","16","CG10602","cellular lipid metabolic process	proteolysis	translation	","ribosome","epoxide hydrolase activitymetallopeptidase activitystructural constituent of ribosomezinc ion binding","Aminopeptidase, leukotriene A4 hydrolase-likeArmadillo-type foldLeukotriene A4 hydrolase/leucine aminopeptidasePeptidase M1 LTA-4 hydrolase/aminopeptidase, C-terminal domain superfamilyPeptidase M1, alanine aminopeptidase/leukotriene A4 hydrolasePeptidase M1, leukotriene A4 hydrol…
1,"CG1616","FBgn0015929","97147","1111","21","disc proliferation abnormal","DNA replication	DNA replication initiation	mitotic spindle organization	","MCM complex","3'-5' DNA helicase activityATP bindingDNA binding","AAA+ ATPase domainMCM N-terminal domainMCM OB domainMCM domainMini-chromosome maintenance complex protein 4Mini-chromosome maintenance proteinMini-chromosome maintenance, conserved siteNucleic acid-binding, OB-foldP-loop containing nucleoside triphosphate hydrolase"
1,"CG7008","FBgn0035121","103358","1105","22","Tudor staphylococcal nuclease","RNA catabolic process	gene silencing by RNA	negative regulation of transposition	spermatogenesis	","RISC complexcytoplasmcytosolnucleus","nuclease activityprotein binding","RNA-induced silencing complex, nuclease component Tudor-SNSNase-like, OB-fold superfamilyStaphylococcal nuclease (SNase-like), OB-foldTudor domain"
1,"CG10990","FBgn0030520","56595","1101","21","Programmed cell death 4","germarium-derived female germ-line cyst formation	negative regulation of transcription, DNA-templated	positive regulation of stem cell differentiation	","cytosolnucleus","","Armadillo-type foldInitiation factor eIF-4 gamma, MA3MIF4G-like domain superfamilyProgrammed cell death protein 4"
1,"CG6603","FBgn0026418","88906","1097","18","Hsc70Cb","","cytoplasmcytosolnucleus","","Heat shock protein 70 familyHeat shock protein 70, conserved siteHeat shock protein 70kD, C-terminal domain superfamilyHeat shock protein 70kD, peptide-binding domain superfamily"
1,"CG11092","FBgn0027537","94299","1096","20","Nucleoporin 93kD-1","NLS-bearing protein import into nucleus	chromosome attachment to the nuclear envelope	nuclear pore complex assembly	nuclear pore organization	oocyte karyosome formation	poly(A)+ mRNA export from nucleus	protein import into nucleus	protein localization to nuclear inner membrane	regulation of nucleus size	","nuclear porenuclear pore nuclear basket","chromatin DNA bindingprotein bindingstructural constituent of nuclear pore","Nucleoporin interacting component Nup93/Nic96"
1,"CG17521","FBgn0024733","25925","1093","24","Ribosomal protein L10","cytoplasmic translation	ribosomal large subunit assembly	translation	","cytoplasmcytosolic large ribosomal subunitcytosolic ribosomeneuronal cell body","structural constituent of ribosome","Ribosomal protein L10eRibosomal protein L10e, conserved siteRibosomal protein L10e/L16Ribosomal protein L10e/L16 superfamily"
1,"CG3595","FBgn0003514","19988","1092","17","spaghetti squash","actin filament-based movement	apical constriction involved in gastrulation	border follicle cell migration	cell elongation involved in imaginal disc-derived wing morphogenesis	compartment boundary maintenance	cytoskeleton-dependent cytoplasmic transport, nurse cell to oocyte	establishment of planar polarity	formation of a compartment boundary	imaginal disc-derived wing hair organization	mitotic cytokinesis	myosin II filament assembly	nuclear axial expansion	ovarian follicle cell development	ovarian nurse cell to oocyte transport	regulation of actin cytoskeleton organization	regulation of tube length, open tracheal system	spiracle morphogenesis, open tracheal system	tube formation	wound healing	","adherens junctionapical part of cellapical plasma membraneapicomedial cortexcell cortexcell-cell junctioncleavage furrowcytoplasmfemale germline ring canal inner rimmidbodymyosin II complexperinuclear region of cytoplasmplasma membranespindle midzone","calcium ion bindingmyosin heavy chain binding","EF-Hand 1, calcium-binding siteEF-hand domainEF-hand domain pair"
1,"CG9769","FBgn0037270","31315","1091","15","eukaryotic translation initiation factor 3 subunit f1","positive regulation of Notch signaling pathway	protein deubiquitination	translational initiation	","eukaryotic translation initiation factor 3 complexeukaryotic translation initiation factor 3 complex, eIF3m","thiol-dependent ubiquitin-specific protease activitytranslation initiation factor activitytranslation initiation factor binding","Eukaryotic translation initiation factor 3 subunit FJAB1/MPN/MOV34 metalloenzyme domainMPN domainRpn11/EIF3F, C-terminal"
1,"CG5371","FBgn0011703","92701","1085","20","Ribonucleoside diphosphate reductase large subunit","DNA replication	activation of cysteine-type endopeptidase activity involved in apoptotic process	deoxyribonucleotide biosynthetic process	oxidation-reduction process	tissue regeneration	","ribonucleoside-diphosphate reductase complex","ATP bindingribonucleoside-diphosphate reductase activity, thioredoxin disulfide as acceptor","ATP-cone domainRibonucleoside-diphosphate reductase large subunitRibonucleotide reductase R1 subunit, N-terminalRibonucleotide reductase large subunit, C-terminalRibonucleotide reductase large subunit, N-terminalRibonucleotide reductase, class I , alpha s…
1,"CG5920","FBgn0004867","29065","1074","20","Ribosomal protein S2","cytoplasmic translation	translation	","cytoplasmcytosolic ribosomecytosolic small ribosomal subunitnuclear chromosomenucleolus","RNA bindingstructural constituent of ribosome","Ribosomal protein S5Ribosomal protein S5 domain 2-type foldRibosomal protein S5 domain 2-type fold, subgroupRibosomal protein S5, C-terminalRibosomal protein S5, N-terminalRibosomal protein S5, N-terminal, conserved siteRibosomal protein S5, eukaryotic/archa…
1,"CG5263","FBgn0016070","109733","1071","23","smaug","establishment of RNA localization	negative regulation of translation	nuclear-transcribed mRNA poly(A) tail shortening	positive regulation of nuclear-transcribed mRNA poly(A) tail shortening	regulation of mRNA stability	regulation of transcription, DNA-templated	","P-bodycytoplasm","mRNA 3'-UTR bindingmRNA bindingmyosin bindingtranslation repressor activitytranslation repressor activity, mRNA regulatory element binding","Armadillo-type foldProtein Smaug, SAM domainSmaug, PHAT analogous topologySmaug, PHAT domain superfamilySterile alpha motif domainSterile alpha motif/pointed domain superfamily"
1,"CG1554","FBgn0003277","210460","1065","22","RNA polymerase II 215kD subunit","transcription by RNA polymerase II	","RNA polymerase II, core complexnucleuspolytene chromosomepolytene chromosome puff","DNA bindingDNA-directed 5'-3' RNA polymerase activityRNA polymerase II activity","RNA polymerase II, heptapeptide repeat, eukaryoticRNA polymerase Rpb1, domain 1RNA polymerase Rpb1, domain 3RNA polymerase Rpb1, domain 4RNA polymerase Rpb1, domain 5RNA polymerase Rpb1, domain 6RNA polymerase Rpb1, domain 7RNA po…
1,"CG17896","FBgn0023537","55274","1064","16","CG17896","oxidation-reduction process	pyrimidine nucleobase metabolic process	thymine catabolic process	thymine metabolic process	valine catabolic process	valine metabolic process	","mitochondrion","fatty-acyl-CoA bindingmalonate-semialdehyde dehydrogenase (acetylating) activitymethylmalonate-semialdehyde dehydrogenase (acylating) activity","Aldehyde dehydrogenase domainAldehyde dehydrogenase, C-terminalAldehyde dehydrogenase, N-terminalAldehyde dehydrogenase, cysteine active siteAldehyde/histidinol dehydrogenaseMethylmalonate-semialdehyde dehydrogenase"
1,"CG42641","FBgn0261396","56062","1061","26","Regulatory particle non-ATPase 3","proteasome-mediated ubiquitin-dependent protein catabolic process	regulation of protein catabolic process	ubiquitin-dependent protein catabolic process	","proteasome complexproteasome regulatory particleproteasome regulatory particle, lid subcomplex","enzyme regulator activityzinc ion binding","26S proteasome non-ATPase regulatory subunit 326S proteasome regulatory subunit, C-terminalProteasome component (PCI) domainWinged helix DNA-binding domain superfamily"
1,"CG4863","FBgn0020910","47208","1058","21","Ribosomal protein L3","cytoplasmic translation	ribosomal large subunit assembly	translation	","cytosolic large ribosomal subunitribosome","structural constituent of ribosome","Ribosomal protein L3Ribosomal protein L3, conserved siteTranslation protein, beta-barrel domain superfamily"
1,"CG1691","FBgn0030235","62871","1058","17","IGF-II mRNA-binding protein","","","",""
1,"CG7010","FBgn0028325","44232","1052","17","Pyruvate dehydrogenase E1 alpha subunit","acetyl-CoA biosynthetic process from pyruvate	pyruvate metabolic process	","mitochondrionpyruvate dehydrogenase complex","pyruvate dehydrogenase (acetyl-transferring) activity","Dehydrogenase, E1 componentPyruvate dehydrogenase (acetyl-transferring) E1 component, alpha subunit, subgroup yThiamin diphosphate-binding fold"
1,"CG7176","FBgn0001248","46953","1051","18","Isocitrate dehydrogenase","NADP metabolic process	cellular response to oxidative stress	isocitrate metabolic process	oxidation-reduction process	","cytoplasmcytosolmitochondrionperoxisome","NAD bindingisocitrate dehydrogenase (NADP+) activityisocitrate dehydrogenase activitymagnesium ion bindingprotein homodimerization activity","Isocitrate dehydrogenase NADP-dependentIsocitrate/isopropylmalate dehydrogenase, conserved siteIsopropylmalate dehydrogenase-like domain"
1,"CG3180","FBgn0003276","134969","1051","20","RNA polymerase II 140kD subunit","transcription by RNA polymerase II	","RNA polymerase II, core complex","DNA-directed 5'-3' RNA polymerase activity","DNA-directed RNA polymerase, subunit 2DNA-directed RNA polymerase, subunit 2, hybrid-binding domainRNA polymerase Rpb2, OB-foldRNA polymerase Rpb2, domain 2RNA polymerase Rpb2, domain 3RNA polymerase Rpb2, domain 4RNA polymerase Rpb2, domain 5RNA polymerase Rpb2, domain 7RNA polymerase, beta subunit, conserved siteR…
1,"CG10686","FBgn0041775","69849","1030","12","trailer hitch","actin cytoskeleton organization	endoplasmic reticulum organization	microtubule cytoskeleton organization	positive regulation of protein exit from endoplasmic reticulum	","P granulecytosolendoplasmic reticulumfusomemessenger ribonucleoprotein complexneuronal ribonucleoprotein granule","DEAD/H-box RNA helicase bindingprotein binding","DFDF domainFDF domainFFD boxLSM domain superfamilyLsm14-like, N-terminalTFG box"
1,"CG15081","FBgn0010551","33092","1024","17","Prohibitin 2","","membranemitochondrion","","Band 7 domainBand 7/SPFH domain superfamilyProhibitin"
1,"CG8947","FBgn0028967","62550","1021","20","26-29kD-proteinase","","lipid droplet","cysteine-type endopeptidase activity","Cathepsin propeptide inhibitor domain (I29)Cysteine peptidase, cysteine active sitePeptidase C1APeptidase C1A, papain C-terminal"
1,"CG33868","FBgn0053868","13688","1016","16","His2B:CG33868","chromatin assembly or disassembly	","nuclear nucleosome","DNA bindingprotein heterodimerization activity","Histone H2A/H2B/H3Histone H2BHistone-fold"
1,"CG33123","FBgn0053123","135523","1015","19","Leucyl-tRNA synthetase","leucyl-tRNA aminoacylation	neurogenesis	wound healing	","aminoacyl-tRNA synthetase multienzyme complexcytoplasmmicrotubule associated complex","ATP bindingaminoacyl-tRNA editing activityleucine-tRNA ligase activity","Aminoacyl-tRNA synthetase, class I, conserved siteAminoacyl-tRNA synthetase, class IaAminoacyl-tRNA synthetase, class Ia, anticodon-bindingLeucyl-tRNA synthetase, class Ia, archaeal/eukaryotic cytosolicMethionyl/Leucyl tRNA synthetaseMe…
1,"CG6647","FBgn0004363","30531","1008","16","porin","anion transmembrane transport	ion transport	mitochondrial transport	mitochondrion organization	phototransduction	sperm individualization	sperm mitochondrion organization	","Nebenkernmitochondrial outer membranemitochondrion","voltage-gated anion channel activity","Eukaryotic porin/Tom40Porin domain superfamilyPorin, eukaryotic typeVoltage-dependent anion-selective channel protein 2"
1,"CG3416","FBgn0002787","38158","1005","15","Regulatory particle non-ATPase 8","proteasome-mediated ubiquitin-dependent protein catabolic process	","dendriteproteasome complexproteasome regulatory particleproteasome regulatory particle, lid subcomplex","molecular_function","26S Proteasome non-ATPase regulatory subunit 7/8JAB1/MPN/MOV34 metalloenzyme domainMPN domainRpn11/EIF3F, C-terminal"
1,"CG5263","FBgn0016070","121649","1000","22","smaug","","","",""
1,"CG9057","FBgn0030608","36483","1000","20","Lipid storage droplet-2","","","",""
1,"CG4634","FBgn0016687","38099","990","15","Nucleosome remodeling factor - 38kD","chromatin remodeling	ecdysone receptor-mediated signaling pathway	nucleosome mobilization	phosphate-containing compound metabolic process	positive regulation of Notch signaling pathway	regulation of hemocyte proliferation	transcription, DNA-templated	","NURF complexcytoplasmnucleus","inorganic diphosphatase activitymagnesium ion bindingnucleosome-dependent ATPase activity","Inorganic pyrophosphataseInorganic pyrophosphatase superfamily"
1,"CG7010","FBgn0028325","36239","988","15","Pyruvate dehydrogenase E1 alpha subunit","","","",""
1,"CG9953","FBgn0035726","57193","987","16","CG9953","proteolysis	","","dipeptidyl-peptidase activityserine-type peptidase activity","Alpha/Beta hydrolase foldPeptidase S28"
1,"CG33554","FBgn0053554","438132","984","17","Nipped-A","histone H3 acetylation	histone acetylation	histone exchange	mitotic cytokinesis	positive regulation of Notch signaling pathway	regulation of transcription, DNA-templated	transcription, DNA-templated	wing disc pattern formation	","NuA4 histone acetyltransferase complexSAGA complexcytoplasmhistone acetyltransferase complexnucleuspolytene chromosomepolytene chromosome puff","histone acetyltransferase activitytranscription coregulator activity","Armadillo-type foldFATC domainPIK-related kinasePIK-related kinase, FATPhosphatidylinositol 3-/4-kinase, catalytic domainProtein kinase-like domain superfamilyTranscription-associa…
1,"CG7490","FBgn0000100","34273","983","17","Ribosomal protein LP0","cytoplasmic translation	ribosomal large subunit assembly	","cytosolic large ribosomal subunitcytosolic ribosome","class II DNA-(apurinic or apyrimidinic site) endonuclease activitylarge ribosomal subunit rRNA bindingstructural constituent of ribosome","60S acidic ribosomal protein P0Ribosomal protein L10P"
1,"CG6904","FBgn0266064","82208","981","18","Glycogen synthase","cellular response to starvation	cellular response to sucrose stimulus	glycogen biosynthetic process	glycogen metabolic process	glycophagy	positive regulation of glycogen catabolic process	response to sucrose	","","glycogen (starch) synthase activity","Glycogen synthase"
1,"CG4869","FBgn0003890","51634","978","17","?-Tubulin at 97EF","microtubule cytoskeleton organization	microtubule-based process	mitotic cell cycle	","cytoplasmmicrotubuleneuromuscular junction","GTP bindingGTPase activitystructural constituent of cytoskeleton","Beta tubulinBeta tubulin, autoregulation binding siteTubulinTubulin, C-terminalTubulin, conserved siteTubulin/FtsZ, 2-layer sandwich domainTubulin/FtsZ, C-terminalTubulin/FtsZ, C-terminal domain superfamilyTubulin/FtsZ, GTPase domainTubulin/FtsZ, GTPase domain superfamily"
1,"CG8900","FBgn0010411","17647","971","20","Ribosomal protein S18","cytoplasmic translation	translation	","cytoplasmcytosolcytosolic small ribosomal subunitnuclear chromosomenucleolus","RNA bindingstructural constituent of ribosome","30s ribosomal protein S13, C-terminalRibosomal protein S13Ribosomal protein S13, conserved siteRibosomal protein S13-like, H2TH"
1,"CG3752","FBgn0012036","57259","968","16","Aldehyde dehydrogenase","acetaldehyde metabolic process	negative regulation of neuron death	oxidation-reduction process	pyruvate metabolic process	response to ethanol	","cytoplasmmitochondrial matrixmitochondrion","acetaldehyde dehydrogenase (acetylating) activityaldehyde dehydrogenase (NAD) activity","Aldehyde dehydrogenase domainAldehyde dehydrogenase, C-terminalAldehyde dehydrogenase, N-terminalAldehyde dehydrogenase, cysteine active siteAldehyde dehydrogenase, glutamic acid active siteAldehyde/histidinol dehydrogenase"
1,"CG13391","FBgn0027094","108180","968","16","Alanyl-tRNA synthetase","alanyl-tRNA aminoacylation	tRNA modification	","cytoplasm","ATP bindingalanine-tRNA ligase activityamino acid bindingnucleic acid binding","Alanine-tRNA ligase, class IIcAlanine-tRNA ligase, class IIc, anti-codon-binding domain superfamilyAlanine-tRNA ligase, eukaryota/bacteriaAlanyl-tRNA synthetase, class IIc, N-terminalAlanyl-tRNA synthetase, class IIc, core domainDHHA1 domainThreonyl/alanyl tRNA synthetase, SADThreonyl/alanyl tRNA synthe…
1,"CG10230","FBgn0028691","43923","968","15","Regulatory particle non-ATPase 9","proteasome assembly	proteasome-mediated ubiquitin-dependent protein catabolic process	ubiquitin-dependent protein catabolic process	","cytosolnucleusproteasome complexproteasome regulatory particleproteasome regulatory particle, lid subcomplex","structural molecule activity","26S Proteasome non-ATPase regulatory subunit 13Proteasome component (PCI) domainWinged helix DNA-binding domain superfamily"
1,"CG3731","FBgn0038271","52393","966","14","Ubiquinol-cytochrome c reductase core protein 1","aerobic respiration	mitochondrial electron transport, ubiquinol to cytochrome c	protein processing	protein processing involved in protein targeting to mitochondrion	","mitochondrial matrixmitochondrial processing peptidase complexmitochondrial respiratory chain complex IIImitochondrion","metal ion bindingmetalloendopeptidase activityubiquinol-cytochrome-c reductase activity","Metalloenzyme, LuxS/M16 peptidase-likeMitochondrial processing peptidase subunit betaPeptidase M16, C-terminalPeptidase M16, N-terminalPeptidase M16, zinc-binding site"
1,"CG10686","FBgn0041775","69436","965","11","trailer hitch","","","",""
1,"CG2168","FBgn0017545","30505","959","21","Ribosomal protein S3A","cytoplasmic translation	translation	","cytosolcytosolic small ribosomal subunitribosome","structural constituent of ribosome","40S ribosomal protein S1/3, eukaryotesRibosomal protein S3AeRibosomal protein S3Ae, conserved site"
1,"CG12352","FBgn0024188","21119","957","12","separation anxiety","N-terminal protein amino acid acetylation	histone acetylation	mitotic cell cycle	mitotic sister chromatid cohesion	","NatA complexcytoplasmcytosolprotein acetyltransferase complex","N-acetyltransferase activitypeptide alpha-N-acetyltransferase activity","Acyl-CoA N-acyltransferaseGNAT domain"
1,"CG11856","FBgn0039302","300171","957","17","Nucleoporin 358kD","NLS-bearing protein import into nucleus	juvenile hormone mediated signaling pathway	positive regulation of RNA export from nucleus	positive regulation of cell proliferation	positive regulation of gene expression	positive regulation of protein localization to nucleus	protein import into nucleus	regulation of cellular protein localization	ventral cord development	","centrosomecytoplasmnuclear porenucleus","GTPase activator activityRan GTPase bindingprotein binding","PH-like domain superfamilyRan binding domainTetratricopeptide repeat-containing domainTetratricopeptide-like helical domain superfamilyZinc finger, RanBP2-typeZinc finger, RanBP2-type superfamily"
1,"CG31618","FBgn0051618","13355","955","12","His2A:CG31618","chromatin organization	","nuclear nucleosome","DNA bindingprotein heterodimerization activity","Histone H2AHistone H2A conserved siteHistone H2A, C-terminal domainHistone H2A/H2B/H3Histone-fold"
1,"CG7283","FBgn0036213","24396","951","15","Ribosomal protein L10Ab","cytoplasmic translation	maturation of LSU-rRNA	translation	","cytosolic large ribosomal subunit","RNA bindingstructural constituent of ribosome","Ribosomal protein L1Ribosomal protein L1, 3-layer alpha/beta-sandwichRibosomal protein L1-likeRibosomal protein L1/ribosomal biogenesis protein"
1,"CG8937","FBgn0001216","61447","942","10","Heat shock protein cognate 1","","","",""
1,"CG15100","FBgn0034401","113104","922","13","Methionyl-tRNA synthetase","methionyl-tRNA aminoacylation	","aminoacyl-tRNA synthetase multienzyme complexcytoplasmcytosol","ATP bindingmethionine-tRNA ligase activity","Aminoacyl-tRNA synthetase, class I, conserved siteAminoacyl-tRNA synthetase, class Ia, anticodon-bindingGlutathione S-transferase, C-terminalGlutathione S-transferase, C-terminal domain superfamilyGlutathione S-transferase, C-terminal-likeGlutathione S-transferase, N-terminalMethionine-…
1,"CG3523","FBgn0283427","267657","921","15","Fatty acid synthase 1","cellular response to sucrose stimulus	glycogen metabolic process	response to sucrose	triglyceride biosynthetic process	","","fatty acid synthase activityhydrolase activity, acting on ester bondsoxidoreductase activityphosphopantetheine binding","ACP-like superfamilyAcyl transferaseAcyl transferase domain superfamilyAcyl transferase/acyl hydrolase/lysophospholipaseAlpha/Beta hydrolase foldBeta-ketoacyl synthase, C-terminalBeta-ketoacyl synthase, N-terminalBeta-ketoacyl synthase, active siteFatty acid synthase, dom…
1,"CG33101","FBgn0013998","83704","920","13","NEM-sensitive fusion protein 2","ER to Golgi vesicle-mediated transport	intra-Golgi vesicle-mediated transport	neuromuscular synaptic transmission	neurotransmitter secretion	regulation of synaptic growth at neuromuscular junction	synaptic vesicle priming	vesicle-mediated transport	","SNARE complexcytoplasm","","AAA+ ATPase domainATPase, AAA-type, conserved siteATPase, AAA-type, coreAspartate decarboxylase-like domain superfamilyCDC48, N-terminal subdomainCDC48, domain 2P-loop containing nucleoside triphosphate hydrolase"
1,"CG2171","FBgn0003738","38283","919","14","Triose phosphate isomerase","","","triose-phosphate isomerase activity","Triosephosphate isomerase"
1,"CG4600","FBgn0040064","41860","919","15","yippee interacting protein 2","fatty acid beta-oxidation	","mitochondrion","acetyl-CoA C-acetyltransferase activityacetyl-CoA C-acyltransferase activity","ThiolaseThiolase, C-terminalThiolase, N-terminalThiolase, active siteThiolase, acyl-enzyme intermediate active siteThiolase, conserved siteThiolase-like"
1,"CG5330","FBgn0015268","42971","918","16","Nucleosome assembly protein 1","chromatin remodeling	nucleosome assembly	regulation of transcription, DNA-templated	sperm chromatin condensation	sperm chromatin decondensation	telomere maintenance	","ACF complexcytoplasmmitochondrionnucleusplasma membrane","histone binding","NAP-like superfamilyNucleosome assembly protein (NAP)"
1,"CG17369","FBgn0005671","54745","916","12","Vacuolar H<up>+</up>-ATPase 55kD subunit","ATP hydrolysis coupled proton transport	ATP metabolic process	vacuolar acidification	","brush bordercytosolearly endosomeperinuclear region of cytoplasmplasma membraneplasma membrane proton-transporting V-type ATPase complexvacuolar proton-transporting V-type ATPase, V1 domain","ATP bindingproton-transporting ATPase activity, rotational mechanism","ATPase, F1/V1/A1 complex, alpha/beta subunit, N-terminal domainATPase, F1/V1/A1 complex, alpha/beta subunit, nucleotide-binding domai…
1,"CG12264","FBgn0032393","51318","914","15","Nfs1 cysteine desulfurase","[2Fe-2S] cluster assembly	iron-sulfur cluster assembly	mitochondrial tRNA thio-modification	","L-cysteine desulfurase complexcytosolmitochondrionnucleus","cysteine desulfurase activitypyridoxal phosphate binding","Aminotransferase class V domainAminotransferase class-V, pyridoxal-phosphate binding siteCysteine desulfuraseCysteine desulfurase IscSPyridoxal phosphate-dependent transferasePyridoxal phosphate-dependent transferase domain 1Pyridoxal phosphate-dependent transferase, major dom…
1,"CG3902","FBgn0036824","45521","912","12","CG3902","oxidation-reduction process	","cytosolmitochondrion","acyl-CoA dehydrogenase activityflavin adenine dinucleotide binding","Acyl-CoA dehydrogenase, conserved siteAcyl-CoA dehydrogenase-like, C-terminalAcyl-CoA dehydrogenase/oxidase C-terminalAcyl-CoA dehydrogenase/oxidase, N-terminalAcyl-CoA dehydrogenase/oxidase, N-terminal and middle domain superfamilyAcyl-CoA dehydrogenase/oxidase, N-terminal domain superfamilyAcyl-CoA ox…
1,"CG10045","FBgn0001149","23989","910","16","Glutathione S transferase D1","glutathione metabolic process	","cytoplasm","DDT-dehydrochlorinase activityglutathione transferase activity","Glutathione S-transferase, C-terminalGlutathione S-transferase, C-terminal domain superfamilyGlutathione S-transferase, C-terminal-likeGlutathione S-transferase, N-terminalGlutathione Transferase familyThioredoxin-like superfamily"
1,"CG5378","FBgn0028688","45490","908","19","Regulatory particle non-ATPase 7","proteasome-mediated ubiquitin-dependent protein catabolic process	","proteasome complexproteasome regulatory particleproteasome regulatory particle, lid subcomplex","enzyme regulator activityprotein binding","26S Proteasome non-ATPase regulatory subunit 626S proteasome regulatory subunit Rpn7/COP9 signalosome complex subunit 1Proteasome component (PCI) domainWinged helix DNA-binding domain superfamily"
1,"CG33554","FBgn0053554","439437","907","16","Nipped-A","","","",""
1,"CG14206","FBgn0031035","17867","896","15","Ribosomal protein S10b","","cytosolic small ribosomal subunit","SUMO bindingstructural constituent of ribosome","Plectin/S10, N-terminal"
1,"CG33180","FBgn0053180","126602","894","15","Ranbp16","protein export from nucleus	","cytoplasmnuclear porenucleus","Ran GTPase bindingnuclear export signal receptor activity","Armadillo-like helicalArmadillo-type foldExportin-7Importin-beta, N-terminal domain"
1,"CG1100","FBgn0028690","58308","893","18","Regulatory particle non-ATPase 5","proteasome-mediated ubiquitin-dependent protein catabolic process	","cytoplasmnuclear proteasome complexproteasome complexproteasome regulatory particleproteasome regulatory particle, lid subcomplex","molecular_function","26S Proteasome non-ATPase regulatory subunit 1226S Proteasome non-ATPase regulatory subunit 12/COP9 signalosome complex subunit 4Proteasome component (PCI) domainWinged helix DNA-binding domain superfamilyWinged helix-like DNA-binding domain s…
1,"CG1633","FBgn0040309","21908","892","13","thioredoxin peroxidase 1","cell adhesion	cell redox homeostasis	determination of adult lifespan	germ cell development	germ cell migration	hydrogen peroxide catabolic process	oxidation-reduction process	response to oxidative stress	response to starvation	","cytosol","thioredoxin peroxidase activity","Alkyl hydroperoxide reductase subunit C/ Thiol specific antioxidantPeroxiredoxin, AhpC-typePeroxiredoxin, C-terminalThioredoxin domainThioredoxin-like superfamily"
1,"CG3991","FBgn0020370","149598","885","18","tripeptidyl-peptidase II","protein homooligomerization	proteolysis	","cytosol","serine-type endopeptidase activitytripeptidyl-peptidase activity","Peptidase S8, subtilisin, His-active sitePeptidase S8, subtilisin, Ser-active sitePeptidase S8, subtilisin-relatedPeptidase S8/S53 domainPeptidase S8/S53 domain superfamilyPeptidase S8A, tripeptidyl peptidase IIPeptidase S8A, tripeptidyl peptidase II, arthropodaTripeptidyl-peptidase II domain"
1,"CG14999","FBgn0015287","37471","884","12","Replication-factor-C 40kD subunit","DNA repair	DNA replication	DNA strand elongation involved in DNA replication	female meiosis chromosome segregation	mitotic cell cycle	mitotic chromosome condensation	","DNA replication factor C complexnucleus","ATP-dependent DNA helicase activityDNA binding","AAA+ ATPase domainDNA polymerase III, clamp loader complex, gamma/delta/delta subunit, C-terminalReplication factor C, C-terminal"
1,"CG4233","FBgn0001125","47477","882","17","Glutamate oxaloacetate transaminase 2","aspartate catabolic process	aspartate metabolic process	glutamate biosynthetic process	neurotransmitter receptor metabolic process	synapse assembly	","mitochondrial matrixmitochondrion","L-aspartate:2-oxoglutarate aminotransferase activitypyridoxal phosphate binding","Aminotransferase, class I/classIIAminotransferases, class-I, pyridoxal-phosphate-binding siteAspartate/other aminotransferasePyridoxal phosphate-dependent transferasePyridoxal phosphate-dependent transferase domain 1Pyridoxal phosphate-dependent transferase, major domain"
1,"CG2168","FBgn0017545","25036","881","17","Ribosomal protein S3A","","","",""
1,"CG18102","FBgn0003392","98070","880","20","shibire","adherens junction maintenance	border follicle cell migration	bulk synaptic vesicle endocytosis	cellularization	chemical synaptic transmission	clathrin-dependent endocytosis	clathrin-dependent endocytosis involved in vitellogenesis	clathrin-dependent synaptic vesicle endocytosis	compound eye retinal cell programmed cell death	conditioned taste aversion	cortical actin cytoskeleton organization	dorsal appendage formation	endocytosis	epithelial cell migration, open tracheal system	extracellular matrix organization	larval feeding behavior	learning	membrane fission	memory	mitotic actomyosin contractile ring assembly	morphogenesis of a polarized epithelium	negative regulation of protein phosphorylation	olfactory learning	open tracheal system development	ovarian follicle cell development	positive regulation of Notch signaling pathway	positive regulation of actin filament polymerization	positive regulation of autophagy	postsynaptic neurotransmitter receptor internalization	proboscis extension reflex	protein localization to plasma membrane	receptor internalization	receptor-mediated endocytosis	regulation of actin cytoskeleton organization	regulation of actin filament-based process	regulation of growth	regulation of short-term neuronal synaptic plasticity	regulation of synapse structure or activity	regulation of tube architecture, open tracheal system	salivary gland morphogenesis	short-term memory	sperm individualization	synaptic vesicle budding from presynaptic endocytic zone membrane	synaptic vesicle endocytosis	synaptic vesicle membrane organization	synaptic vesicle recycling	synaptic vesicle transport	syncytial blastoderm mitotic cell cycle	vesicle-mediated transport	","axoncytoplasmcytoplasmic vesicledendritic spinedendritic spine headmembranemitotic spindleplasma membranepostsynaptic densitypostsynaptic endocytic zone membranepostsynaptic membranepresynaptic active zone membranesperm individualization complexsynapse","GTP bindingGTPase activityactin bindingmicrotubule binding","Dynamin GTPase effectorDynamin central domainDynamin superfamilyDynamin, GTPase …
1,"CG12262","FBgn0035811","46118","879","17","Medium-chain acyl-CoA dehydrogenase","fatty acid beta-oxidation	medium-chain fatty acid catabolic process	","mitochondrion","acyl-CoA dehydrogenase activityflavin adenine dinucleotide bindingmedium-chain-acyl-CoA dehydrogenase activity","Acyl-CoA dehydrogenase, conserved siteAcyl-CoA dehydrogenase-like, C-terminalAcyl-CoA dehydrogenase/oxidase C-terminalAcyl-CoA dehydrogenase/oxidase, N-terminalAcyl-CoA dehydrogenase/oxidase, N-terminal and middle domain superfamilyAcyl-CoA dehydrogenase/oxidase, N-t…
1,"CG4365","FBgn0037024","34438","879","13","tenzing norgay","methylglyoxal catabolic process to D-lactate via S-lactoyl-glutathione	response to hypoxia	","","hydroxyacylglutathione hydrolase activity","Hydroxyacylglutathione hydrolaseHydroxyacylglutathione hydrolase, C-terminal domainHydroxyacylglutathione hydrolase, MBL domainMetallo-beta-lactamaseRibonuclease Z/Hydroxyacylglutathione hydrolase-like"
1,"CG11276","FBgn0011284","29208","876","20","Ribosomal protein S4","cytoplasmic translation	translation	","cytosolic ribosomecytosolic small ribosomal subunit","RNA bindingstructural constituent of ribosome","40S ribosomal protein S4, C-terminal domainKOWRNA-binding S4 domainRibosomal protein L2, domain 2Ribosomal protein S4eRibosomal protein S4e, N-terminalRibosomal protein S4e, N-terminal, conserved siteRibosomal protein S4e, central domain superfamilyRibosomal protein S4e, central region"
1,"CG12202","FBgn0031020","103717","866","16","N(alpha)-acetyltransferase 15/16","N-terminal peptidyl-methionine acetylation	","NatA complexcytoplasmprotein acetyltransferase complex","peptide alpha-N-acetyltransferase activity","N-terminal acetyltransferase A, auxiliary subunitTetratricopeptide repeatTetratricopeptide repeat-containing domainTetratricopeptide-like helical domain superfamily"
1,"CG7961","FBgn0025725","140621","863","16","Coat Protein (coatomer) ?","ER to Golgi vesicle-mediated transport	cell morphogenesis	intra-Golgi vesicle-mediated transport	intracellular protein transport	male meiosis cytokinesis	protein localization to cleavage furrow	regulation of lipid storage	retrograde vesicle-mediated transport, Golgi to ER	vesicle-mediated transport	","COPI vesicle coatendoplasmic reticulum-Golgi intermediate compartment","structural molecule activity","Coatomer alpha subunitCoatomer, WD associated regionCoatomer, alpha subunit, C-terminalG-protein beta WD-40 repeatWD40 repeatWD40 repeat, conserved siteWD40-repeat-containing domainWD40-repeat-containing domain superfamilyWD40/YVTN repeat-like-containing domain superfamily"
1,"CG3751","FBgn0034751","15084","862","15","Ribosomal protein S24","translation	","cytosolic small ribosomal subunitlipid droplet","structural constituent of ribosome","Nucleotide-binding alpha-beta plait domain superfamilyRibosomal S24e conserved siteRibosomal protein S24e"
1,"CG1065","FBgn0004888","34689","861","14","Succinyl-coenzyme A synthetase ? subunit 1","nucleoside triphosphate biosynthetic process	succinate metabolic process	succinyl-CoA metabolic process	tricarboxylic acid cycle	","mitochondrionsuccinate-CoA ligase complex (GDP-forming)","GDP bindingcofactor bindingnucleoside diphosphate kinase activitysuccinate-CoA ligase (ADP-forming) activitysuccinate-CoA ligase (GDP-forming) activitysuccinyl-CoA hydrolase activity","ATP-citrate lyase/succinyl-CoA ligaseATP-citrate lyase/succinyl-CoA ligase, active siteATP-citrate lyase/succinyl-CoA ligase, conserved siteCoA-bindingNA…
1,"CG13349","FBgn0033886","42124","858","9","Regulatory particle non-ATPase 13","proteasome assembly	proteasome-mediated ubiquitin-dependent protein catabolic process	ubiquitin-dependent protein catabolic process	","cytoplasmnucleusproteasome complexproteasome regulatory particleproteasome regulatory particle, lid subcomplex","endopeptidase activator activityproteasome bindingubiquitin binding","Proteasomal ubiquitin receptor Rpn13/ADRM1Proteasomal ubiquitin receptor Rpn13/ADRM1 superfamilyUCH-binding domainUCH-binding domain superfamily"
1,"CG4849","FBgn0039566","111408","857","14","CG4849","mRNA splicing, via spliceosome	positive regulation of gene expression	translational elongation	","U5 snRNPcatalytic step 2 spliceosomecytoplasmcytosolprecatalytic spliceosomesmall nuclear ribonucleoprotein complex","GTP bindingGTPase activitytranslation elongation factor activity","116kDa U5 small nuclear ribonucleoprotein component, C-terminal116kDa U5 small nuclear ribonucleoprotein component, N-terminalEF-G domain III/V-likeElongation factor EFG, domain V-likeP-loop containing nucleosid…
1,"CG9633","FBgn0010173","67042","844","13","Replication Protein A 70","DNA repair	DNA replication	DNA unwinding involved in DNA replication	DNA-dependent DNA replication	double-strand break repair via homologous recombination	meiotic cell cycle	nucleotide-excision repair	telomere maintenance	telomere maintenance via telomerase	","DNA replication factor A complexnuclear chromosome, telomeric regionnucleus","damaged DNA bindingsequence-specific DNA bindingsingle-stranded DNA bindingsingle-stranded telomeric DNA binding","Nucleic acid-binding, OB-foldOB-fold nucleic acid binding domain, AA-tRNA synthetase-typeReplication factor A protein 1Replication factor A, C-terminalReplication factor-A protein 1, N-terminalReplicatio…
1,"CG9412","FBgn0015778","75036","838","16","rasputin","Ras protein signal transduction	compound eye photoreceptor fate commitment	dorsal/ventral axis specification, ovarian follicular epithelium	mRNA splicing, via spliceosome	negative regulation of imaginal disc growth	ommatidial rotation	positive regulation of gene expression	","catalytic step 2 spliceosomecytoplasmcytosolprecatalytic spliceosomeribonucleoprotein complex","mRNA bindingprotein binding","NTF2-like domain superfamilyNuclear transport factor 2Nuclear transport factor 2, eukaryoteNucleotide-binding alpha-beta plait domain superfamilyRNA recognition motif domainRNA-binding domain superfamilyRas GTPase-activating protein-binding protein"
1,"CG31611","FBgn0051611","11374","833","15","His4:CG31611","DNA-templated transcription, initiation	nucleosome assembly	","nucleosomenucleus","DNA bindinghistone bindingprotein heterodimerization activity","CENP-T/Histone H4, histone foldHistone H4Histone H4, conserved siteHistone-foldTATA box binding protein associated factor (TAF)"
1,"CG15825","FBgn0032773","58090","831","10","fondue","hemolymph coagulation	metamorphosis	","extracellular region","",""
1,"CG7595","FBgn0000317","251485","827","16","crinkled","actin filament organization	actin filament-based movement	antennal development	antennal morphogenesis	chaeta morphogenesis	chitin-based larval cuticle pattern formation	follicle cell microvillus organization	imaginal disc-derived wing hair organization	imaginal disc-derived wing vein morphogenesis	sensory organ development	sensory perception of sound	","apical cortexbasal cortexcell cortexcytoplasmfemale germline ring canal outer rimmicropylemicrovillusmyosin VII complexmyosin complexunconventional myosin complex","ATP bindingATPase activity, coupledactin bindingactin filament bindingactin-dependent ATPase activitycadherin bindingmotor activitymyosin light chain binding","Band 4.1 domainClass VII myosin, motor domainFERM central domainFERM do…
1,"CG3922","FBgn0005533","15321","825","13","Ribosomal protein S17","cytoplasmic translation	translation	","cytosolic ribosomecytosolic small ribosomal subunitribosome","structural constituent of ribosome","Ribosomal protein S17eRibosomal protein S17e, conserved siteRibosomal protein S17e-like superfamily"
1,"CG4878","FBgn0034237","80667","821","15","eukaryotic translation initiation factor 3 subunit b","ovarian follicle cell development	regulation of translational initiation	translational initiation	","cytosoleukaryotic translation initiation factor 3 complex","mRNA bindingprotein bindingtranslation initiation factor activitytranslation initiation factor binding","Eukaryotic translation initiation factor 3 subunit BNucleotide-binding alpha-beta plait domain superfamilyRNA recognition motif domainRNA-binding domain superfamilyTranslation initiation factor, beta propellor-like domainWD40/YVTN …
1,"CG7439","FBgn0046812","137501","820","13","Argonaute 2","RNA interference	autophagic cell death	cellularization	defense response to virus	gene silencing by miRNA	pole cell formation	production of siRNA involved in RNA interference	salivary gland cell autophagic cell death	siRNA loading onto RISC involved in RNA interference	syncytial nuclear migration	targeting of mRNA for destruction involved in RNA interference	translational initiation	","RISC complex","endoribonuclease activityprotein bindingsiRNA bindingtranslation initiation factor activity","Argonaute, linker 1 domainPAZ domainPiwi domainRibonuclease H-like superfamily"
1,"CG33180","FBgn0053180","113139","813","13","Ranbp16","","","",""
1,"CG3195","FBgn0034968","17846","809","11","Ribosomal protein L12","cytoplasmic translation	ribosomal large subunit assembly	translation	","cytosolic large ribosomal subunitcytosolic ribosome","rRNA bindingstructural constituent of ribosome","Ribosomal protein L11, C-terminalRibosomal protein L11, C-terminal domain superfamilyRibosomal protein L11, N-terminalRibosomal protein L11, conserved siteRibosomal protein L11/L12Ribosomal protein L11/L12, N-terminal domain superfamily"
1,"CG9916","FBgn0004432","24880","805","14","Cyclophilin 1","protein folding	protein peptidyl-prolyl isomerization	","cytoplasmcytosolnucleus","peptidyl-prolyl cis-trans isomerase activityunfolded protein binding","Cyclophilin-like domain superfamilyCyclophilin-type peptidyl-prolyl cis-trans isomeraseCyclophilin-type peptidyl-prolyl cis-trans isomerase domainCyclophilin-type peptidyl-prolyl cis-trans isomerase, conserved site"
1,"CG4233","FBgn0001125","48418","803","16","Glutamate oxaloacetate transaminase 2","","","",""
1,"CG6050","FBgn0024556","54372","803","12","mitochondrial translation elongation factor Tu 1","Golgi organization	cell proliferation	mitochondrial translational elongation	mitotic cell cycle	translational elongation	","mitochondrion","GTP bindingGTPase activitytranslation elongation factor activity","Elongation factor Tu, domain 2P-loop containing nucleoside triphosphate hydrolaseSmall GTP-binding protein domainTr-type G domain, conserved siteTranscription factor, GTP-binding domainTranslation elongation factor EF1A/initiation factor IF2gamma, C-terminalTranslation elongation factor EFTu-like, domain 2Transl…
1,"CG10237","FBgn0032783","35312","803","17","CG10237","","","","CRAL-TRIO lipid binding domainCRAL-TRIO lipid binding domain superfamilyCRAL/TRIO, N-terminal domainCRAL/TRIO, N-terminal domain superfamily"
1,"CG7111","FBgn0020618","36010","800","15","Receptor of activated protein kinase C 1","IRES-dependent viral translational initiation	cellular response to starvation	cuticle development	locomotory behavior	mRNA splicing, via spliceosome	muscle cell cellular homeostasis	negative regulation of protein phosphorylation	oogenesis	oviposition	positive regulation by host of viral genome replication	positive regulation of actin filament polymerization	positive regulation of glycogen biosynthetic process	positive regulation of protein phosphorylation	regulation of autophagosome size	rescue of stalled ribosome	wing disc development	","autophagosomecatalytic step 2 spliceosomecytoplasmcytosolcytosolic small ribosomal subunitnucleusprecatalytic spliceosome","enzyme bindingprotein kinase C bindingribosome binding","G-protein beta WD-40 repeatWD40 repeatWD40 repeat, conserved siteWD40-repeat-containing domainWD40-repeat-containing domain superfamilyWD40/YVTN repeat-like-containing domain superfamily"
1,"CG4579","FBgn0021761","155268","792","10","Nucleoporin 154kD","actin filament organization	astral spindle assembly involved in male meiosis	cytoplasmic transport, nurse cell to oocyte	eye development	germ cell development	growth of a germarium-derived egg chamber	male meiotic nuclear division	oocyte growth	oocyte growth in germarium-derived egg chamber	oocyte karyosome formation	oogenesis	positive regulation of germ cell proliferation	positive regulation of protein import into nucleus	positive regulation of protein localization to nucleus	protein import into nucleus	protein localization to nuclear inner membrane	regulation of nurse cell apoptotic process	regulation of oogenesis	regulation of protein localization to membrane	spermatogenesis	transcription-dependent tethering of RNA polymerase II gene DNA at nuclear periphery	wing disc development	","cytoplasmnuclear envelopenuclear peripherynuclear porenuclear pore inner ringnucleus","chromatin bindingprotein bindingstructural constituent of nuclear pore","Nucleoporin, Nup133/Nup155-like, C-terminalNucleoporin, Nup133/Nup155-like, N-terminalNucleoporin, Nup155-like"
1,"CG4634","FBgn0016687","32654","789","13","Nucleosome remodeling factor - 38kD","","","",""
1,"CG5581","FBgn0003022","46556","788","9","Otefin","female germ-line stem cell asymmetric division	germ-line stem cell population maintenance	negative regulation of transcription, DNA-templated	nuclear envelope reassembly	positive regulation of BMP signaling pathway	","nuclear inner membranenuclear membranenuclear periphery","protein bindingtranscription corepressor activitytranscription factor binding","LEM domainLEM/LEM-like domain superfamily"
1,"CG7610","FBgn0020235","33034","788","15","ATP synthase, ? subunit","ATP biosynthetic process	ATP synthesis coupled proton transport	proton transmembrane transport	","mitochondrial proton-transporting ATP synthase complex, catalytic core F(1)mitochondrion","proton-transporting ATP synthase activity, rotational mechanismproton-transporting ATPase activity, rotational mechanism","ATP synthase, F1 complex, gamma subunitATP synthase, F1 complex, gamma subunit conserved siteATP synthase, F1 complex, gamma subunit superfamily"
1,"CG9057","FBgn0030608","35696","786","16","Lipid storage droplet-2","","","",""
1,"CG11654","FBgn0014455","47842","781","11","Adenosylhomocysteinase","S-adenosylhomocysteine catabolic process	","cytosol","NAD bindingadenosylhomocysteinase activity","AdenosylhomocysteinaseAdenosylhomocysteinase-likeNAD(P)-binding domain superfamilyS-adenosyl-L-homocysteine hydrolase, NAD binding domainS-adenosyl-L-homocysteine hydrolase, conserved site"
1,"CG4422","FBgn0004868","50147","778","15","GDP dissociation inhibitor","neurotransmitter secretion	protein transport	small GTPase mediated signal transduction	vesicle-mediated transport	","cytosolsynaptic vesicle","GDP-dissociation inhibitor activityRab GDP-dissociation inhibitor activity","FAD/NAD(P)-binding domain superfamilyGDP dissociation inhibitorRab GDI protein"
1,"CG6842","FBgn0027605","49703","776","16","Vacuolar protein sorting 4","actin cytoskeleton organization	autophagosome maturation	establishment or maintenance of epithelial cell apical/basal polarity	intracellular protein transport	negative regulation of Notch signaling pathway	negative regulation of growth of symbiont in host	phagocytosis	ubiquitin-dependent protein catabolic process via the multivesicular body sorting pathway	","ESCRT IV complexendosome","ATPase activity","AAA+ ATPase domainATPase, AAA-type, conserved siteATPase, AAA-type, coreMITP-loop containing nucleoside triphosphate hydrolaseVps4 oligomerisation, C-terminal"
1,"CG4157","FBgn0028693","30344","776","14","Regulatory particle non-ATPase 12","proteasome-mediated ubiquitin-dependent protein catabolic process	ubiquitin-dependent protein catabolic process	","cytosolproteasome complexproteasome regulatory particleproteasome regulatory particle, lid subcomplex","molecular_function","26S proteasome non-ATPase regulatory subunit Rpn12CSN8/PSMD8/EIF3KProteasome component (PCI) domain"
1,"CG4003","FBgn0040078","50349","774","11","pontin","box C/D snoRNP assembly	chromatin remodeling	histone acetylation	histone exchange	mitotic spindle assembly	positive regulation of canonical Wnt signaling pathway	positive regulation of gene expression	regulation of cell proliferation	regulation of transcription by RNA polymerase II	","Ino80 complexNuA4 histone acetyltransferase complexR2TP complexSwr1 complexbrahma complexnucleus","ATP bindingATP-dependent 5'-3' DNA helicase activityATP-dependent DNA helicase activityhistone acetyltransferase activityprotein bindingtranscription coactivator activity","AAA+ ATPase domainP-loop containing nucleoside triphosphate hydrolaseRuvB-likeRuvB-like helicase 1TIP49, P-loop domain"
1,"CG7619","FBgn0015283","42684","772","10","Regulatory particle non-ATPase 10","mitotic sister chromatid segregation	proteasome assembly	proteasome-mediated ubiquitin-dependent protein catabolic process	","cytoplasmcytosolnucleusproteasome complexproteasome regulatory particleproteasome regulatory particle, base subcomplex","polyubiquitin modification-dependent protein bindingubiquitin conjugating enzyme bindingzinc ion binding","Ubiquitin interacting motifvon Willebrand factor A-like domain superfamilyvon Willebrand factor, type A"
1,"CG6058","FBgn0000064","39207","769","14","Aldolase 1","glucose homeostasis	glycolytic process	mesoderm development	","M bandZ disccytosol","fructose-bisphosphate aldolase activity","Aldolase-type TIM barrelFructose-bisphosphate aldolase class-I active siteFructose-bisphosphate aldolase, class-I"
1,"CG8590","FBgn0011606","136695","767","12","Kinesin-like protein at 3A","chromosome segregation	female meiosis chromosome segregation	male meiotic nuclear division	meiosis I cytokinesis	microtubule-based movement	mitotic cell cycle	mitotic spindle organization	reciprocal meiotic recombination	regulation of mitotic nuclear division	single fertilization	spindle elongation	","astercytoplasmkinesin complexmicrotubulemicrotubule associated complexmidbodynucleusspindlespindle midzone","ATP bindingATP-dependent microtubule motor activity, plus-end-directedATPase activitymicrotubule bindingmicrotubule motor activity","Kinesin motor domainKinesin motor domain superfamilyKinesin motor domain, conserved siteKinesin-like proteinP-loop containing nucleoside triphosphate hydr…
1,"CG3481","FBgn0000055","27809","763","11","Alcohol dehydrogenase","acetaldehyde metabolic process	alcohol catabolic process	alcohol metabolic process	behavioral response to ethanol	ethanol metabolic process	ethanol oxidation	oxidation-reduction process	","cytosolprotein-containing complex","acetaldehyde dehydrogenase (acetylating) activityalcohol dehydrogenase (NAD) activityoxidoreductase activityprotein homodimerization activity","Alcohol dehydrogenase, Drosophila-typeAlcohol dehydrogenase, insect-typeNAD(P)-binding domain superfamilyShort-chain dehydrogenase/reductase SDRShort-chain dehydrogenase/reductase, conserved site"
1,"CG4365","FBgn0037024","30599","763","12","tenzing norgay","","","",""
1,"CG7014","FBgn0038277","25930","760","13","Ribosomal protein S5b","cytoplasmic translation	ribosomal small subunit assembly	translation	","cytosolic small ribosomal subunit","mRNA bindingrRNA bindingstructural constituent of ribosome","Ribosomal protein S5/S7Ribosomal protein S5/S7, eukaryotic/archaealRibosomal protein S7 domainRibosomal protein S7 domain superfamilyRibosomal protein S7, conserved site"
1,"CG10289","FBgn0035688","111769","755","13","fiery mountain","negative regulation of JNK cascade	","","","SIT4 phosphatase-associated protein family"
1,"CG8542","FBgn0001220","74204","751","13","Heat shock protein cognate 5","autophagy of mitochondrion	cellular response to heat	cellular response to unfolded protein	chaperone cofactor-dependent protein refolding	mitochondrion morphogenesis	positive regulation of mitochondrial membrane potential	protein folding	protein refolding	response to unfolded protein	","cytoplasmmitochondrion","ATP bindingATPase activityATPase activity, coupledheat shock protein bindingmisfolded protein bindingprotein binding involved in protein foldingunfolded protein binding","Chaperone DnaKHeat shock protein 70 familyHeat shock protein 70, conserved siteHeat shock protein 70kD, C-terminal domain superfamilyHeat shock protein 70kD, peptide-binding domain superfamily"
1,"CG3314","FBgn0014026","30851","751","14","Ribosomal protein L7A","cytoplasmic translation	maturation of LSU-rRNA	translation	","cytosolic large ribosomal subunitcytosolic ribosome","RNA bindingstructural constituent of ribosome","50S ribosomal protein L30e-likeRibosomal protein L7A/L8Ribosomal protein L7A/L8 superfamilyRibosomal protein L7Ae conserved siteRibosomal protein L7Ae/L30e/S12e/Gadd45Ribosomal protein L7Ae/L8/Nhp2 family"
1,"CG1528","FBgn0028968","98227","751","13","Coat Protein (coatomer) ?","ER to Golgi vesicle-mediated transport	branch fusion, open tracheal system	chitin-based embryonic cuticle biosynthetic process	extracellular matrix organization	intra-Golgi vesicle-mediated transport	intracellular protein transport	larval salivary gland morphogenesis	lumen formation, open tracheal system	male meiosis cytokinesis	mitotic cytokinesis	open tracheal system development	organelle transport along microtubule	protein secretion	regulation of lipid storage	regulation of tube diameter, open tracheal system	","COPI vesicle coatGolgi apparatusGolgi membraneacroblastcis-Golgi networkendoplasmic reticulumendoplasmic reticulum-Golgi intermediate compartmentmembrane","structural molecule activity","Armadillo-like helicalArmadillo-type foldClathrin adaptor, appendage, Ig-like subdomain superfamilyClathrin/coatomer adaptor, adaptin-like, N-terminalCoatomer gamma subunitCoatomer subunit gamma, C-terminalCoa…
1,"CG1877","FBgn0015509","90007","749","13","Cullin 1","negative regulation of TOR signaling	negative regulation of apoptotic process	negative regulation of canonical Wnt signaling pathway	negative regulation of insulin receptor signaling pathway	negative regulation of phosphatidylinositol 3-kinase signaling	negative regulation of smoothened signaling pathway	positive regulation of neuron remodeling	positive regulation of proteasomal ubiquitin-dependent protein catabolic process	protein catabolic process	protein ubiquitination	ubiquitin-dependent protein catabolic process	","SCF ubiquitin ligase complexcullin-RING ubiquitin ligase complexnucleus","protein bindingubiquitin protein ligase activityubiquitin protein ligase binding","Cullin homology domainCullin homology domain superfamilyCullin protein, neddylation domainCullin repeat-like-containing domain superfamilyCullin, N-terminalCullin, conserved siteWinged helix DNA-binding domain superfamilyWinged helix-like …
1,"CG6030","FBgn0016120","20234","741","12","ATP synthase, subunit D","ATP metabolic process	ATP synthesis coupled proton transport	determination of adult lifespan	negative regulation of ERK1 and ERK2 cascade	negative regulation of TOR signaling	proton transmembrane transport	regulation of mitochondrial membrane potential	response to oxidative stress	","mitochondrial proton-transporting ATP synthase complex, coupling factor F(o)mitochondrial proton-transporting ATP synthase, stator stalkmitochondrion","proton-transporting ATP synthase activity, rotational mechanism","ATP synthase, F0 complex, subunit D superfamily, mitochondrialATP synthase, F0 complex, subunit D, mitochondrial"
1,"CG3320","FBgn0016700","22978","736","13","Rab1","ER to Golgi vesicle-mediated transport	Rab protein signal transduction	actin filament organization	anterograde axonal transport	carbohydrate homeostasis	cell adhesion	positive regulation of dendrite morphogenesis	positive regulation of insulin secretion	protein secretion	regulation of cell migration	regulation of cell shape	vesicle-mediated transport	","cytoplasmlipid dropletneuronal cell bodyvesicle","GTP bindingGTPase activity","P-loop containing nucleoside triphosphate hydrolaseSmall GTP-binding protein domainSmall GTPase"
1,"CG5014","FBgn0029687","26938","734","9","VAMP-associated protein 33kDa","axo-dendritic transport	cytoplasmic microtubule organization	defense response to Gram-negative bacterium	neuromuscular junction development	neurotransmitter secretion	phosphatidylinositol metabolic process	protein localization to endoplasmic reticulum	synapse maturation	synaptic vesicle priming	terminal button organization	","endomembrane systemendoplasmic reticulumendoplasmic reticulum membraneextracellular spaceplasma membranesynaptic vesicle","FFAT motif binding","Immunoglobulin-like foldMajor sperm protein (MSP) domainPapD-like superfamilyVesicle-associated membrane protein-associated protein AVesicle-associated membrane-protein-associated protein"
1,"CG10377","FBgn0004838","44926","733","8","Heterogeneous nuclear ribonucleoprotein at 27C","axon guidance	negative regulation of oskar mRNA translation	pole plasm oskar mRNA localization	positive regulation of border follicle cell migration	positive regulation of mRNA splicing, via spliceosome	positive regulation of translation	regulation of mRNA splicing, via spliceosome	spermatogenesis	","P granulecytoplasmnucleolusnucleoplasmnucleusprotein-containing complexribonucleoprotein complex","RNA bindingmRNA 3'-UTR bindingmRNA 5'-UTR bindingmRNA bindingpoly(G) bindingpoly(U) RNA bindingprotein bindingsingle-stranded DNA binding","DAZ-associated protein 1, RNA recognition motif 1DAZ-associated protein 1, RNA recognition motif 2Nucleotide-binding alpha-beta plait domain superfamilyRNA r…
1,"CG3678","FBgn0038461","32954","730","8","CG3678","protein folding in endoplasmic reticulum	","ER membrane protein complex","molecular_function","ER membrane protein complex subunit 2-likeTetratricopeptide repeatTetratricopeptide repeat-containing domainTetratricopeptide-like helical domain superfamily"
1,"CG9327","FBgn0003150","29669","728","12","Proteasome 29kD subunit","cell proliferation	mitotic spindle elongation	mitotic spindle organization	proteolysis	ubiquitin-dependent protein catabolic process	","proteasome complexproteasome core complex","endopeptidase activity","Proteasome alpha-subunit, N-terminal domainProteasome beta-type subunit, conserved siteProteasome, subunit alpha/beta"
1,"CG33332","FBgn0067629","39451","728","12","CG33332","biological_process	","cellular_component","molecular_function","Protein of unknown function DUF3752"
1,"CG12140","FBgn0033465","66452","727","13","Electron transfer flavoprotein-ubiquinone oxidoreductase","fatty acid beta-oxidation	oxidative phosphorylation	","integral component of mitochondrial inner membranemitochondrial inner membranemitochondrion","4 iron, 4 sulfur cluster bindingelectron transfer activityelectron-transferring-flavoprotein dehydrogenase activityoxidoreductase activity, oxidizing metal ions with flavin as acceptorubiquinone binding","FAD/NAD(P)-binding domain superfamily"
1,"CG7073","FBgn0038947","21889","727","12","Secretion-associated Ras-related 1","ER to Golgi vesicle-mediated transport	cell morphogenesis	chitin-based cuticle development	chitin-based larval cuticle pattern formation	embryonic heart tube development	endoplasmic reticulum organization	intracellular protein transport	larval chitin-based cuticle development	membrane organization	positive regulation of cuticle pigmentation	positive regulation of dendrite morphogenesis	positive regulation of protein exit from endoplasmic reticulum	protein localization to plasma membrane	protein secretion	regulation of COPII vesicle coating	vesicle organization	","COPII vesicle coatendoplasmic reticulumendoplasmic reticulum exit site","GTP bindingGTPase activityscaffold protein binding","P-loop containing nucleoside triphosphate hydrolaseSmall GTP-binding protein domainSmall GTPase superfamily, ARF/SAR typeSmall GTPase superfamily, SAR1-type"
1,"CG4954","FBgn0034258","106048","722","16","eukaryotic translation initiation factor 3 subunit c","translational initiation	","cytosoleukaryotic translation initiation factor 3 complex","translation initiation factor activitytranslation initiation factor binding","Eukaryotic translation initiation factor 3 subunit CEukaryotic translation initiation factor 3 subunit C, N-terminal domainProteasome component (PCI) domainWinged helix DNA-binding domain superfamily"
1,"CG6759","FBgn0025781","82421","719","13","Cell division cycle 16","compound eye photoreceptor cell differentiation	mitotic cell cycle	negative regulation of canonical Wnt signaling pathway	positive regulation of mitotic metaphase/anaphase transition	protein catabolic process	regulation of mitotic metaphase/anaphase transition	","","ubiquitin protein ligase activity","Tetratricopeptide repeatTetratricopeptide repeat-containing domainTetratricopeptide-like helical domain superfamily"
1,"CG8251","FBgn0003074","62530","717","12","Phosphoglucose isomerase","gluconeogenesis	glucose 6-phosphate metabolic process	glucose homeostasis	glycolytic process	","cytosol","glucose-6-phosphate isomerase activityintramolecular transferase activitymonosaccharide binding","Phosphoglucose isomerase (PGI)Phosphoglucose isomerase, C-terminalPhosphoglucose isomerase, SIS domain 1Phosphoglucose isomerase, SIS domain 2Phosphoglucose isomerase, conserved site"
1,"CG6510","FBgn0010409","21062","711","23","Ribosomal protein L18A","cytoplasmic translation	translation	","cytosolic large ribosomal subunit","structural constituent of ribosome","50S ribosomal protein L18Ae/60S ribosomal protein L20 and L18a60S ribosomal protein L18a/ L20, eukaryotesRibosomal protein 50S-L18Ae/60S-L20/60S-L18A"
1,"CG17556","FBgn0038462","32970","711","7","CG17556","protein folding in endoplasmic reticulum	","ER membrane protein complex","","ER membrane protein complex subunit 2-likeTetratricopeptide repeatTetratricopeptide repeat-containing domainTetratricopeptide-like helical domain superfamily"
1,"CG11334","FBgn0039849","39268","706","10","CG11334","L-methionine salvage from methylthioadenosine	","","S-methyl-5-thioribose-1-phosphate isomerase activity","Initiation factor 2B alpha/beta/deltaInitiation factor 2B-relatedMethylthioribose-1-phosphate isomeraseMethylthioribose-1-phosphate isomerase, N-terminalNagB/RpiA transferase-like"
1,"CG3762","FBgn0020367","68488","705","14","Vacuolar H<up>+</up> ATPase subunit 68-2","","plasma membranevacuolar proton-transporting V-type ATPase, V1 domain","proton-exporting ATPase activity, phosphorylative mechanism","ATP synthase, alpha subunit, C-terminalATPase, F1/A1 complex, alpha/beta subunit, N-terminalATPase, F1/V1 complex, beta/alpha subunit, C-terminalATPase, F1/V1/A1 complex, alph…
1,"CG9888","FBgn0003062","34662","702","13","Fibrillarin","box C/D snoRNA 3'-end processing	histone glutamine methylation	rRNA methylation	","Cajal bodybox C/D snoRNP complexdense fibrillar componentnucleolussmall nuclear ribonucleoprotein complexsmall nucleolar ribonucleoprotein complexsmall-subunit processome","RNA bindinghistone-glutamine methyltransferase activityrRNA methyltransferase activity","FibrillarinFibrillarin, conserved siteS-adenosyl-L-methionine-dependent methyltransferase"
1,"CG1622","FBgn0030468","45583","695","10","CG1622","mRNA splicing, via spliceosome	","precatalytic spliceosome","","Pre-mRNA-splicing factor 38"
1,"CG18212","FBgn0038535","95222","694","10","aluminum tubes","","endomembrane systemintegral component of endoplasmic reticulum membrane","","Ribosome-binding protein 1"
1,"CG15825","FBgn0032773","56649","692","8","fondue","","","",""
1,"CG4001","FBgn0003071","106407","691","11","Phosphofructokinase","canonical glycolysis	fructose 1,6-bisphosphate metabolic process	fructose 6-phosphate metabolic process	glucose catabolic process	glucose homeostasis	glycolytic process	myoblast fusion	protein complex oligomerization	response to sucrose	somatic muscle development	","6-phosphofructokinase complex","6-phosphofructokinase activityAMP bindingATP bindingfructose-6-phosphate bindingidentical protein bindingmonosaccharide binding","ATP-dependent 6-phosphofructokinaseATP-dependent 6-phosphofructokinase, eukaryotic-typePhosphofructokinase domainPhosphofructokinase superfamilyPhosphofructokinase, conserved site"
1,"CG7235","FBgn0031728","61824","691","8","Heat shock protein 60C","'de novo' protein folding	apoptotic mitochondrial changes	female germline ring canal formation	mitochondrion organization	oogenesis	open tracheal system development	ovarian follicle cell development	protein import into mitochondrial intermembrane space	protein refolding	protein targeting to mitochondrion	spermatogenesis	","cytosolmitochondrial matrixmitochondrion","ATP bindingunfolded protein binding","Chaperonin Cpn60Chaperonin Cpn60, conserved siteChaperonin Cpn60/TCP-1 familyGroEL-like apical domain superfamilyGroEL-like equatorial domain superfamilyTCP-1-like chaperonin intermediate domain superfamily"
1,"CG1263","FBgn0024939","27967","688","14","Ribosomal protein L8","mitotic spindle elongation	mitotic spindle organization	translation	","cytosolic large ribosomal subunit","SUMO bindingstructural constituent of ribosome","Nucleic acid-binding, OB-foldNucleic acid-binding, OB-fold-likeRibosomal protein L2Ribosomal protein L2, domain 3Translation protein SH3-like domain superfamily"
1,"CG10687","FBgn0027092","64351","688","13","Asparaginyl-tRNA synthetase","asparaginyl-tRNA aminoacylation	","","asparagine-tRNA ligase activity","Aminoacyl-tRNA synthetase, class IIAminoacyl-tRNA synthetase, class II (D/K/N)Asparagine-tRNA ligaseAspartyl/Asparaginyl-tRNA synthetase, class IIbNucleic acid-binding, OB-foldOB-fold nucleic acid binding domain, AA-tRNA synthetase-typenull"
1,"CG14516","FBgn0039640","114493","687","16","CG14516","peptide catabolic process	proteolysis	","cytoplasm","metalloaminopeptidase activitypeptide bindingzinc ion binding","Aminopeptidase N-typeERAP1-like C-terminal domainPeptidase M1, alanine aminopeptidase/leukotriene A4 hydrolasePeptidase M1, membrane alanine aminopeptidase, N-terminal"
1,"CG2118","FBgn0039877","76697","687","12","Methylcrotonoyl-CoA carboxylase 1","leucine metabolic process	","mitochondrial matrix","ATP bindingmetal ion bindingmethylcrotonoyl-CoA carboxylase activity","ATP-grasp foldBiotin carboxylase, C-terminalBiotin carboxylase-like, N-terminal domainBiotin carboxylation domainBiotin-binding siteBiotin/lipoyl attachmentCarbamoyl-phosphate synthetase large subunit-like, ATP-binding domainPre-ATP-grasp domain superfamilyRudiment single hybrid motifSingle hybrid mot…
1,"CG1938","FBgn0030276","54608","686","11","Dynein light intermediate chain","axo-dendritic transport	axonogenesis	dendrite morphogenesis	lumen formation, open tracheal system	mRNA transport	microtubule cytoskeleton organization	microtubule-based movement	mitotic cell cycle	oogenesis	regulation of dendrite morphogenesis	","centrosomecytoplasmcytoplasmic dynein complexdynein complexnuclear envelope","dynein heavy chain bindingmicrotubule motor activity","Dynein 1 light intermediate chainDynein family light intermediate chainP-loop containing nucleoside triphosphate hydrolase"
1,"CG31359","FBgn0013278","70473","684","9","Heat-shock-protein-70Bb","cellular response to heat	cellular response to unfolded protein	chaperone cofactor-dependent protein refolding	heat shock-mediated polytene chromosome puffing	protein refolding	response to heat	response to hypoxia	response to unfolded protein	","cytoplasmcytosol","ATP bindingATPase activityATPase activity, coupledheat shock protein bindingmisfolded protein bindingprotein binding involved in protein foldingunfolded protein binding","Heat shock protein 70 familyHeat shock protein 70, conserved siteHeat shock protein 70kD, C-terminal domain superfamilyHeat shock protein 70kD, peptide-binding domain superfamily"
1,"CG5394","FBgn0005674","108366","683","16","Glutamyl-prolyl-tRNA synthetase","","","",""
1,"CG2968","FBgn0028342","16718","683","10","ATP synthase, ? subunit","ATP synthesis coupled proton transport	proton transmembrane transport	","mitochondrial proton-transporting ATP synthase complex, catalytic core F(1)mitochondrion","proton-transporting ATP synthase activity, rotational mechanism","ATP synthase delta/epsilon subunit, C-terminal domain superfamilyATP synthase, F1 complex, delta/epsilon subunitATP synthase, F1 complex, delta/epsilon subunit, N-terminalF0F1 ATP synthase delta/epsilon subunit, N-terminal"
1,"CG6988","FBgn0014002","55976","680","16","Protein disulfide isomerase","cell redox homeostasis	protein folding	regulation of oxidative stress-induced intrinsic apoptotic signaling pathway	response to endoplasmic reticulum stress	","cell polecytoplasmendomembrane systemendoplasmic reticulumextracellular spacefusomeneuronal cell bodynuclear envelopeperinuclear region of cytoplasmrough endoplasmic reticulumspindle envelope","peptide disulfide oxidoreductase activitypeptidyl-proline 4-dioxygenase activityprotein disulfide isomerase activity","Disulphide isomeraseProtein disulphide isomeraseThioredoxin domainThioredoxin, cons…
1,"CG4897","FBgn0005593","29580","678","14","Ribosomal protein L7","cytoplasmic translation	maturation of LSU-rRNA from tricistronic rRNA transcript (SSU-rRNA, 5.8S rRNA, LSU-rRNA)	pupariation	","cytosolic large ribosomal subunitcytosolic ribosome","structural constituent of ribosome","Ribosomal protein L30, N-terminalRibosomal protein L30, central domain, archaeal typeRibosomal protein L30, conserved siteRibosomal protein L30, ferredoxin-like fold domainRibosomal protein L30, ferredoxin-like fold domain superfamilyRibosomal protein L7, eukaryoticRibosomal protein L7, eukaryotic/archae…
1,"CG2175","FBgn0000427","179535","677","11","defective chorion 1","chorion-containing eggshell formation	eggshell chorion assembly	","chorionextracellular region","structural constituent of chorion","DEC-1 protein, N-terminalDec-1 protein, C-terminalDec-1 repeat"
1,"CG7269","FBgn0014189","48989","675","12","Helicase at 25E","chromatin remodeling	mRNA export from nucleus	mRNA splicing, via spliceosome	regulation of alternative mRNA splicing, via spliceosome	","nucleuspolytene chromosomespliceosomal complextranscription export complex","ATP bindingATP-dependent RNA helicase activitynucleic acid binding","DEAD/DEAH box helicase domainHelicase superfamily 1/2, ATP-binding domainHelicase, C-terminalP-loop containing nucleoside triphosphate hydrolaseRNA helicase, DEAD-box type, Q motif"
1,"CG6341","FBgn0028737","24278","672","10","eukaryotic translation elongation factor 1 beta","translational elongation	","eukaryotic translation elongation factor 1 complex","translation elongation factor activity","Elongation factor 1 beta central acidic region, eukaryoteGlutathione S-transferase, C-terminal domain superfamilyTranslation elongation factor EF1B, beta/delta chains, conserved siteTranslation elongation factor EF1B, beta/delta subunit, guanine nucleotide exchange domainTranslation elongation factor …
1,"CG6686","FBgn0032388","112599","672","11","CG6686","mRNA cis splicing, via spliceosome	mRNA splicing, via spliceosome	maturation of 5S rRNA	positive regulation of gene expression	","U4/U6 x U5 tri-snRNP complexprecatalytic spliceosome","RNA binding","SNU66/SART1 family"
1,"CG3127","FBgn0003075","44064","671","12","Phosphoglycerate kinase","glycolytic process	","cytoplasm","phosphoglycerate kinase activity","PEP-utilizing enzymePhosphoglycerate kinasePhosphoglycerate kinase, C-terminalPhosphoglycerate kinase, N-terminalPhosphoglycerate kinase, conserved site"
1,"CG5436","FBgn0001230","69976","667","8","Heat shock protein 68","cellular response to heat	cellular response to unfolded protein	chaperone cofactor-dependent protein refolding	determination of adult lifespan	protein folding	protein refolding	response to starvation	response to unfolded protein	","cytoplasmcytosolmitochondrion","ATP bindingATPase activityATPase activity, coupledheat shock protein bindingmisfolded protein bindingprotein binding involved in protein foldingunfolded protein binding","Heat shock protein 70 familyHeat shock protein 70, conserved siteHeat shock protein 70kD, C-terminal domain superfamilyHeat shock protein 70kD, peptide-binding domain superfamily"
1,"CG3725","FBgn0004551","110231","666","13","Calcium ATPase at 60A","calcium ion transport	neuromuscular synaptic transmission	regulation of sequestering of calcium ion	","endoplasmic reticulumendoplasmic reticulum membraneintegral component of membranelipid dropletnuclear envelopesarcoplasmic reticulum","calcium-transporting ATPase activityprotein binding","ATPase, P-type, cytoplasmic transduction domain AATPase, cation-transporting, domain NCation-transporting P-type ATPase, C-terminalCation-transporting P-type ATPase, N-terminalHAD superfamilyHaloacid dehalog…
1,"CG11411","FBgn0004650","239122","662","13","female sterile (1) Nasrat","chorion-containing eggshell formation	terminal region determination	torso signaling pathway	vitelline membrane formation involved in chorion-containing eggshell formation	","cell surfaceexternal side of plasma membranevitelline envelope","heparin binding",""
1,"CG43665","FBgn0263740","51958","661","12","eukaryotic translation initiation factor 2 subunit gamma","formation of translation preinitiation complex	","cytoplasmcytosoleukaryotic 43S preinitiation complexeukaryotic translation initiation factor 2 complexmulti-eIF complex","GTP bindingGTPase activitytranslation initiation factor activity","P-loop containing nucleoside triphosphate hydrolaseTranscription factor, GTP-binding domainTranslation elongation factor EF1A/initiation factor IF2gamma, C-terminalTranslation elongation factor EFTu-like, do…
1,"CG3024","FBgn0025615","38468","658","14","Torsin","adult chitin-containing cuticle pigmentation	cellular lipid metabolic process	chaperone cofactor-dependent protein refolding	eye pigment granule organization	larval fat body development	locomotion	membrane lipid biosynthetic process	negative regulation of phosphatidate phosphatase activity	neuron cellular homeostasis	positive regulation of GTP cyclohydrolase I activity	positive regulation of cell growth	regulation of dopamine metabolic process	regulation of lipid storage	ribonucleoprotein complex export from nucleus	triglyceride homeostasis	","endoplasmic reticulumnuclear envelope","ATP bindingATPase activity","P-loop containing nucleoside triphosphate hydrolaseTorsinTorsin 1/2Torsin-like protein"
1,"CG3011","FBgn0029823","59087","655","16","Serine hydroxymethyl transferase","L-serine biosynthetic process	L-serine catabolic process	behavioral response to ethanol	cellular response to tetrahydrofolate	folic acid metabolic process	glycine biosynthetic process from serine	glycine metabolic process	one-carbon metabolic process	protein homotetramerization	purine nucleobase biosynthetic process	regulation of circadian rhythm	tetrahydrofolate interconversion	tetrahydrofolate metabolic process	","cytoplasmcytosolmitochondrionnucleus","amino acid bindingcobalt ion bindingglycine hydroxymethyltransferase activitymRNA 5'-UTR bindingprotein homodimerization activitypyridoxal phosphate bindingserine bindingtranslation repressor activity, mRNA regulatory element bindingzinc ion binding","Pyridoxal phosphate-dependent transferasePyridoxal phosphate-dependent transferase domain 1Pyridoxal phos…
1,"CG8470","FBgn0030692","65205","653","13","mitochondrial ribosomal protein S30","mitochondrial translation	translation	","mitochondrial small ribosomal subunit","structural constituent of ribosome","Ribosomal protein L37/S30Ribosomal protein S30, mitochondrial"
1,"CG4307","FBgn0016691","22454","651","11","ATP synthase, oligomycin sensitivity conferring protein","mitochondrial ATP synthesis coupled proton transport	proton transmembrane transport	","mitochondrial proton-transporting ATP synthase, central stalkmitochondrion","proton-transporting ATP synthase activity, rotational mechanism","ATPase, OSCP/delta subunitF1F0 ATP synthase OSCP/delta subunit, N-terminal domain superfamily"
1,"CG7261","FBgn0027509","135621","651","11","tubulin folding cofactor D","adherens junction assembly	axonogenesis	bicellular tight junction assembly	dendrite morphogenesis	establishment or maintenance of neuroblast polarity	microtubule cytoskeleton organization	microtubule cytoskeleton organization involved in mitosis	negative regulation of microtubule polymerization	positive regulation of GTPase activity	post-chaperonin tubulin folding pathway	protein folding	tubulin complex assembly	","adherens junctionbicellular tight junctionlateral plasma membrane","GTPase activator activitybeta-tubulin binding","Armadillo-type foldTubulin-folding cofactor DTubulin-specific chaperone D, C-terminal"
1,"CG6084","FBgn0036182","36130","644","13","CG6084","","","alditol:NADP+ 1-oxidoreductase activity","Aldo/keto reductase/potassium channel subunit beta"
1,"CG4082","FBgn0017577","82942","641","12","Minichromosome maintenance 5","DNA endoreduplication	DNA replication initiation	chromosome condensation	meiotic cell cycle	resolution of meiotic recombination intermediates	","MCM complexnucleus","3'-5' DNA helicase activityATP bindingDNA replication origin binding","DNA replication licensing factor Mcm5MCM N-terminal domainMCM OB domainMCM domainMini-chromosome maintenance proteinMini-chromosome maintenance, conserved siteNucleic acid-binding, OB-foldP-loop containing nucleoside triphosphate hydrolase"
1,"CG1475","FBgn0037351","23770","640","19","Ribosomal protein L13A","Notch signaling pathway	chaeta morphogenesis	cytoplasmic translation	negative regulation of translation	","cytosolic large ribosomal subunitcytosolic ribosomeribosome","mRNA bindingstructural constituent of ribosome","Ribosomal protein L13Ribosomal protein L13 superfamilyRibosomal protein L13, conserved siteRibosomal protein L13, eukaryotic/archaeal"
1,"CG11654","FBgn0014455","35938","639","9","Adenosylhomocysteinase","","","",""
1,"CG10206","FBgn0026196","57411","636","8","nop5","rRNA processing	","box C/D snoRNP complexnucleolussmall-subunit processome","snoRNA binding","Helix hairpin bin domain superfamilyNOP5, N-terminalNOSICNop domainNop domain superfamily"
1,"CG10691","FBgn0002031","30365","635","10","lethal (2) 37Cc","cellular response to hypoxia	","membranemitochondrion","","Band 7 domainBand 7/SPFH domain superfamilyProhibitin"
1,"CG9796","FBgn0038149","28180","633","10","Gamma-interferon-inducible lysosomal thiol reductase 1","oxidation-reduction process	positive regulation of defense response to bacterium	","plasma membrane","disulfide oxidoreductase activity","Gamma interferon inducible lysosomal thiol reductase GILT"
1,"CG2210","FBgn0000150","18757","629","14","abnormal wing discs","CTP biosynthetic process	GTP biosynthetic process	UTP biosynthetic process	adherens junction organization	epithelial cell migration, open tracheal system	establishment or maintenance of polarity of follicular epithelium	microtubule-based process	mitotic cell cycle	nucleoside diphosphate phosphorylation	nucleotide metabolic process	open tracheal system development	peptidyl-serine phosphorylation	protein autophosphorylation	protein phosphorylation	regulation of tube architecture, open tracheal system	","microtubulenuclear microtubuleplasma membrane","ATP bindingGTP bindingkinase activitymagnesium ion bindingmicrotubule bindingnucleoside diphosphate kinase activity","Nucleoside diphosphate kinaseNucleoside diphosphate kinase, active siteNucleoside diphosphate kinase-like domainNucleoside diphosphate kinase-like domain superfamily"
1,"CG8857","FBgn0033699","18232","629","16","Ribosomal protein S11","cytoplasmic translation	translation	","cytoplasmcytosolic small ribosomal subunitnuclear chromosomenucleolus","structural constituent of ribosome","40S ribosomal protein S11, N-terminalNucleic acid-binding, OB-foldRibosomal protein S17, archaeal/eukaryoticRibosomal protein S17, conserved siteRibosomal protein S17/S11"
1,"CG10938","FBgn0016697","27050","621","10","Proteasome ?5 subunit","proteasomal protein catabolic process	proteasomal ubiquitin-independent protein catabolic process	proteasome-mediated ubiquitin-dependent protein catabolic process	","cytoplasmnucleusproteasome complexproteasome core complexproteasome core complex, alpha-subunit complex","endopeptidase activitythreonine-type endopeptidase activity","Nucleophile aminohydrolases, N-terminalProteasome alpha-subunit, N-terminal domainProteasome alpha-type subunitProteasome subunit alpha5Proteasome, subunit alpha/beta"
1,"CG6699","FBgn0025724","103430","619","10","Coat Protein (coatomer) ?'","ER to Golgi vesicle-mediated transport	intra-Golgi vesicle-mediated transport	intracellular protein transport	regulation of lipid storage	retrograde vesicle-mediated transport, Golgi to ER	","COPI vesicle coatGolgi stack","structural molecule activity","Coatomer beta' subunit (COPB2)Coatomer, WD associated regionG-protein beta WD-40 repeatWD40 repeatWD40-repeat-containing domainWD40-repeat-containing domain superfamilyWD40/YVTN repeat-like-containing domain superfamily"
1,"CG17665","FBgn0262117","124793","619","11","Integrator 3","snRNA processing	","Golgi apparatusintegrator complexnucleus","molecular_function","Integrator complex subunit 3"
1,"CG2720","FBgn0024352","55939","617","13","Stress induced phosphoprotein 1","","","Hsp90 protein binding","Heat shock chaperonin-bindingTetratricopeptide repeatTetratricopeptide repeat 1Tetratricopeptide repeat-containing domainTetratricopeptide-like helical domain superfamily"
1,"CG15793","FBgn0010269","44072","615","13","Downstream of raf1","ERK1 and ERK2 cascade	R7 cell fate commitment	activation of MAPK activity	activation of protein kinase activity	border follicle cell migration	cellular response to X-ray	defense response to virus	dorsal/ventral pattern formation	epidermal growth factor receptor signaling pathway	fibroblast growth factor receptor signaling pathway	hemocyte differentiation	insulin receptor signaling pathway	mitotic DNA replication checkpoint	mitotic G2 DNA damage checkpoint	photoreceptor cell development	protein phosphorylation	sevenless signaling pathway	signal transduction by protein phosphorylation	stress-activated protein kinase signaling cascade	terminal branching, open tracheal system	terminal region determination	torso signaling pathway	vascular endothelial growth factor receptor signaling pathway	","condensed chromosomecytoplasmnuclear envelope","ATP bindingMAP kinase kinase activityprotein serine/threonine kinase activity","Protein kinase domainProtein kinase, ATP binding siteProtein kinase-like domain superfamilySerine/threonine-protein kinase, active site"
1,"CG1524","FBgn0004403","16301","612","8","Ribosomal protein S14a","cytoplasmic translation	maturation of SSU-rRNA from tricistronic rRNA transcript (SSU-rRNA, 5.8S rRNA, LSU-rRNA)	ribosomal small subunit assembly	translation	","cytosolic ribosomecytosolic small ribosomal subunit","mRNA 5'-UTR bindingsmall ribosomal subunit rRNA bindingstructural constituent of ribosome","Ribosomal S11, conserved siteRibosomal protein S11Ribosomal protein S11 superfamily"
1,"CG7238","FBgn0024191","95044","609","11","septin interacting protein 1","mRNA splicing, via spliceosome	spliceosomal complex disassembly	","U2-type post-mRNA release spliceosomal complexcatalytic step 2 spliceosomeprecatalytic spliceosomespliceosomal complex","ATP-dependent RNA helicase activitynucleic acid bindingprotein binding","G-patch domainGC-rich sequence DNA-binding factor-like domainSeptin and tuftelin interacting proteinTuftelin interacting protein, N-terminal domain"
1,"CG8983","FBgn0033663","55612","608","11","Endoplasmic reticulum p60","cell redox homeostasis	protein folding	response to endoplasmic reticulum stress	","endomembrane systemendoplasmic reticulum","peptide disulfide oxidoreductase activityprotein disulfide isomerase activity","Disulphide isomeraseProtein disulphide isomeraseThioredoxin domainThioredoxin, conserved siteThioredoxin-like superfamily"
1,"CG7113","FBgn0021765","26980","607","11","scully","acyl-CoA metabolic process	androgen metabolic process	ecdysone metabolic process	estrogen metabolic process	fatty acid metabolic process	mitochondrial tRNA processing	steroid metabolic process	","cytosolmitochondrial ribonuclease P complexmitochondrion","7-beta-hydroxysteroid dehydrogenase (NADP+) activityacetoacetyl-CoA reductase activityestradiol 17-beta-dehydrogenase activityribonuclease P activitysteroid dehydrogenase activitytestosterone dehydrogenase (NAD+) activity","NAD(P)-binding domain superfamilyShort-chain dehydrogenase/reductase SDRShort-chain dehydrogenase/reductase, cons…
1,"CG15793","FBgn0010269","43746","605","12","Downstream of raf1","","","",""
1,"CG3395","FBgn0010408","22610","605","16","Ribosomal protein S9","cytoplasmic translation	positive regulation of translational fidelity	","cytoplasmcytosolcytosolic ribosomecytosolic small ribosomal subunitnuclear chromosomenucleolus","rRNA bindingstructural constituent of ribosome","RNA-binding S4 domainRNA-binding S4 domain superfamilyRibosomal protein S4, conserved siteRibosomal protein S4/S9Ribosomal protein S4/S9, N-terminalRibosomal protein S4/S9, eukaryotic/archaeal"
1,"CG1548","FBgn0029093","42722","605","9","cathD","apoptotic process	cell death	defense response to Gram-negative bacterium	nurse cell apoptotic process	protein catabolic process	proteolysis	","extracellular regionlysosome","aspartic-type endopeptidase activity","Aspartic peptidase A1 familyAspartic peptidase domain superfamilyAspartic peptidase, N-terminalAspartic peptidase, active sitePeptidase family A1 domain"
1,"CG6203","FBgn0028734","75957","604","10","Fmr1","adult locomotory behavior	anterograde axonal transport	associative learning	axon guidance	axonal fasciculation	axonogenesis	brain development	cellularization	central nervous system development	chemical synaptic transmission	chemotaxis	circadian rhythm	circadian sleep/wake cycle, sleep	dendrite morphogenesis	detection of mechanical stimulus involved in sensory perception of touch	gene silencing by RNA	germ cell development	germ-line cyst formation	germarium-derived oocyte fate determination	grooming behavior	habituation	heterochromatin assembly	larval locomotory behavior	locomotion	locomotor rhythm	long-term memory	mRNA transport	male courtship behavior	medium-term memory	mitotic cell cycle, embryonic	mushroom body development	negative regulation of dendrite morphogenesis	negative regulation of imaginal disc growth	negative regulation of insulin receptor signaling pathway	negative regulation of mRNA polyadenylation	negative regulation of synapse assembly	negative regulation of synaptic growth at neuromuscular junction	negative regulation of translation	neuromuscular junction development	neuron projection morphogenesis	olfactory behavior	olfactory learning	oocyte dorsal/ventral axis specification	phototaxis	pole cell formation	positive regulation of neuroblast proliferation	positive regulation of programmed cell death	positive regulation of translation	regulation of cell proliferation	regulation of dendrite morphogenesis
1,"CG6543","FBgn0033879","31884","600","8","Enoyl-CoA hydratase, short chain 1","fatty acid beta-oxidation	","mitochondrial matrixmitochondrion","enoyl-CoA hydratase activity","ClpP/crotonase-like domain superfamilyEnoyl-CoA hydratase, C-terminalEnoyl-CoA hydratase/isomeraseEnoyl-CoA hydratase/isomerase, conserved site"
1,"CG9735","FBgn0010803","48171","598","9","Tryptophanyl-tRNA synthetase","dendrite morphogenesis	tryptophanyl-tRNA aminoacylation	","cytoplasm","ATP bindingtryptophan-tRNA ligase activity","Aminoacyl-tRNA synthetase, class I, conserved siteAminoacyl-tRNA synthetase, class IcRossmann-like alpha/beta/alpha sandwich foldTryptophan-tRNA ligase"
1,"CG12775","FBgn0032987","18510","597","14","Ribosomal protein L21","cytoplasmic translation	translation	","cytosolic large ribosomal subunitcytosolic ribosome","structural constituent of ribosome","Ribosomal protein L21 superfamilyRibosomal protein L21eRibosomal protein L21e, conserved siteTranslation protein SH3-like domain superfamily"
1,"CG3821","FBgn0002069","59252","596","9","Aspartyl-tRNA synthetase","aspartyl-tRNA aminoacylation	","aminoacyl-tRNA synthetase multienzyme complexcytoplasmcytosol","ATP bindingRNA bindingaspartate-tRNA ligase activity","Aminoacyl-tRNA synthetase, class IIAminoacyl-tRNA synthetase, class II (D/K/N)Aspartate-tRNA synthetase, type 2Aspartyl/Asparaginyl-tRNA synthetase, class IIbNucleic acid-binding, OB-foldOB-fold nucleic acid binding domain, AA-tRNA synthetase-type"
1,"CG10289","FBgn0035688","108970","594","11","fiery mountain","","","",""
1,"CG17259","FBgn0031497","56834","593","9","Seryl-tRNA synthetase","seryl-tRNA aminoacylation	","cytoplasm","ATP bindingserine-tRNA ligase activity","Aminoacyl-tRNA synthetase, class IIAminoacyl-tRNA synthetase, class II (G/ P/ S/T)Class I and II aminoacyl-tRNA synthetase, tRNA-binding armSerine-tRNA ligase catalytic core domainSerine-tRNA ligase, type1Serine-tRNA synthetase, type1, N-terminal"
1,"CG4912","FBgn0032198","25874","590","8","eukaryotic translation elongation factor 1 delta","translational elongation	","eukaryotic translation elongation factor 1 complex","translation elongation factor activity","Elongation factor 1 beta central acidic region, eukaryoteTranslation elongation factor EF1B, beta/delta chains, conserved siteTranslation elongation factor EF1B, beta/delta subunit, guanine nucleotide exchange domainTranslation elongation factor EF1B/ribosomal protein S6Translation elongation factor e…
1,"CG9244","FBgn0010100","86034","588","10","Mitochondrial aconitase 1","tricarboxylic acid cycle	","cytosolmitochondrion","4 iron, 4 sulfur cluster bindingaconitate hydratase activity","Aconitase A/isopropylmalate dehydratase small subunit, swivel domainAconitase family, 4Fe-4S cluster binding siteAconitase, domain 2Aconitase, iron-sulfur domainAconitase, mitochondrial-likeAconitase/3-isopropylmalate dehydratase large subunit, alpha/beta/alpha domainAconitase/3-isopropylmalate dehydratase la…
1,"CG10932","FBgn0029969","43718","588","10","CG10932","fatty acid beta-oxidation	fatty acid biosynthetic process	pyruvate metabolic process	","mitochondrionperoxisome","acetyl-CoA C-acetyltransferase activityacetyl-CoA C-acyltransferase activity","ThiolaseThiolase, C-terminalThiolase, N-terminalThiolase, acyl-enzyme intermediate active siteThiolase, conserved siteThiolase-like"
1,"CG4097","FBgn0002284","25918","584","9","Proteasome ?6 subunit","proteasomal protein catabolic process	proteasomal ubiquitin-independent protein catabolic process	proteasome-mediated ubiquitin-dependent protein catabolic process	","cytoplasmnucleusproteasome complexproteasome core complexproteasome core complex, beta-subunit complex","endopeptidase activitythreonine-type endopeptidase activity","Nucleophile aminohydrolases, N-terminalProteasome B-type subunitProteasome beta-type subunit, conserved siteProteasome subunit beta 1Proteasome, subunit alpha/beta"
1,"CG17420","FBgn0028697","24402","584","11","Ribosomal protein L15","cytoplasmic translation	","cytosolic large ribosomal subunit","RNA bindingstructural constituent of ribosome","Ribosomal protein L15eRibosomal protein L15e core domain superfamilyRibosomal protein L15e, conserved siteRibosomal protein L23/L15e core domain superfamily"
1,"CG4759","FBgn0039359","15893","584","13","Ribosomal protein L27","cytoplasmic translation	translation	","cytosolic large ribosomal subunit","structural constituent of ribosome","KOWRibosomal protein L27eRibosomal protein L27e superfamilyRibosomal protein L27e, conserved siteTranslation protein SH3-like domain superfamily"
1,"CG17870","FBgn0004907","28302","583","10","14-3-3?","chromosome segregation	cytoplasmic sequestering of transcription factor	germarium-derived oocyte fate determination	learning or memory	mitotic cell cycle, embryonic	olfactory learning	oocyte microtubule cytoskeleton polarization	positive regulation of Ras protein signal transduction	positive regulation of hippo signaling	positive regulation of torso signaling pathway	protein folding	protein stabilization	thermosensory behavior	","cytoplasmgermline ring canalnuclear membranenucleusplasma membrane","protein bindingprotein domain specific bindingprotein heterodimerization activityprotein homodimerization activityprotein kinase C inhibitor activitytranscription factor binding","14-3-3 domain14-3-3 domain superfamily14-3-3 protein14-3-3 protein, conserved site"
1,"CG6084","FBgn0036182","40407","582","12","CG6084","","","",""
1,"CG17489","FBgn0064225","34200","581","11","Ribosomal protein L5","cytoplasmic translation	ribosomal large subunit assembly	translation	","cytosolic large ribosomal subunitcytosolic ribosome","5S rRNA bindingRNA bindingprotein bindingstructural constituent of ribosome","Ribosomal protein L5 eukaryotic/L18 archaealRibosomal protein L5 eukaryotic/L18 archaeal, C-terminal"
1,"CG1938","FBgn0030276","44360","578","9","Dynein light intermediate chain","","","",""
1,"CG3572","FBgn0022960","70899","576","10","visceral mesodermal armadillo-repeats","muscle cell cellular homeostasis	positive regulation of GTPase activity	positive regulation of neuron death	rhabdomere development	","cytosolplasma membrane","GTPase activator activity","ArmadilloArmadillo-like helicalArmadillo-type foldRap1 GTPase-GDP dissociation stimulator 1"
1,"CG7808","FBgn0039713","23837","574","10","Ribosomal protein S8","cytoplasmic translation	larval lymph gland hemopoiesis	maturation of SSU-rRNA from tricistronic rRNA transcript (SSU-rRNA, 5.8S rRNA, LSU-rRNA)	translation	","cytosolic ribosomecytosolic small ribosomal subunit","structural constituent of ribosome","Ribosomal protein S8eRibosomal protein S8e, conserved siteRibosomal protein S8e/ribosomal biogenesis NSA2"
1,"CG4904","FBgn0003151","31178","571","9","Proteasome 35kD subunit","proteolysis	ubiquitin-dependent protein catabolic process	","proteasome complexproteasome core complex","endopeptidase activity","Proteasome alpha-subunit, N-terminal domainProteasome, subunit alpha/beta"
1,"CG6692","FBgn0013770","38269","571","9","Cysteine proteinase-1","proteolysis	proteolysis involved in cellular protein catabolic process	","extracellular spacefusomelysosome","cysteine-type endopeptidase activitypeptidase activity","Cathepsin propeptide inhibitor domain (I29)Cysteine peptidase, asparagine active siteCysteine peptidase, cysteine active siteCysteine peptidase, histidine active sitePapain-like cysteine endopeptidasePapain-like cysteine peptidase superfamilyPeptidase C1APeptidase C1A, papain C-terminal"
1,"CG8189","FBgn0019644","27478","571","11","ATP synthase, subunit B","ATP synthesis coupled proton transport	proton transmembrane transport	","mitochondrial proton-transporting ATP synthase complex, coupling factor F(o)mitochondrion","proton-transporting ATP synthase activity, rotational mechanism","ATP synthase, F0 complex, subunit BATP synthase, F0 complex, subunit B/MI25"
1,"CG4463","FBgn0001224","20708","569","10","Heat shock protein 23","chaperone-mediated protein folding	cold acclimation	protein refolding	response to heat	response to hypoxia	","","actin bindingprotein bindingunfolded protein binding","Alpha crystallin/Heat shock proteinAlpha crystallin/Hsp20 domainHSP20-like chaperoneSmall heat shock protein HSP20"
1,"CG10306","FBgn0034654","25787","569","10","eukaryotic translation initiation factor 3 subunit k","regulation of translational initiation	translational initiation	","cytoplasmeukaryotic translation initiation factor 3 complex","ribosome bindingtranslation initiation factor activity","Armadillo-type foldCSN8/PSMD8/EIF3KEukaryotic translation initiation factor 3 subunit KProteasome component (PCI) domainTranslation initiation factor 3, subunit 12, N-terminal, eukaryoticWinged helix DNA-binding domain superfamilyWinged helix-like DNA-binding domain superfamil…
1,"CG42351","FBgn0259682","36032","569","11","Jabba","biological_process	","lipid dropletplasma membrane","molecular_function","Protein of unknown function DUF4820"
1,"CG16892","FBgn0030122","52843","563","10","Aladin","nucleocytoplasmic transport	","endomembrane systemnuclear pore","molecular_function","Anaphase-promoting complex subunit 4, WD40 domainWD40 repeatWD40/YVTN repeat-like-containing domain superfamily"
1,"CG6186","FBgn0022355","72732","560","11","Transferrin 1","olfactory behavior	response to fungus	","extracellular regionextracellular spaceplasma membrane","","TransferrinTransferrin family, iron binding siteTransferrin-like domain"
1,"CG11522","FBgn0039857","27727","559","10","Ribosomal protein L6","cytoplasmic translation	ribosomal large subunit assembly	","cytosolic large ribosomal subunitcytosolic ribosome","RNA bindingstructural constituent of ribosome","60S ribosomal protein L6ERibosomal protein L2, domain 2Ribosomal protein L6, N-terminalTranslation protein SH3-like domain superfamily"
1,"CG10652","FBgn0015745","12364","553","7","Ribosomal protein L30","growth	peripheral nervous system development	translation	","cytosolic large ribosomal subunit","structural constituent of ribosome","Ribosomal protein L30eRibosomal protein L7Ae/L30e/S12e/Gadd45"
1,"CG8332","FBgn0034138","17026","553","10","Ribosomal protein S15","cytoplasmic translation	ribosomal small subunit assembly	translation	","cytoplasmcytosolic small ribosomal subunitnuclear chromosomenucleolus","RNA bindingstructural constituent of ribosome","Ribosomal protein S19 conserved siteRibosomal protein S19, superfamilyRibosomal protein S19/S15Ribosomal protein S19A/S15e"
1,"CG3661","FBgn0010078","15019","551","11","Ribosomal protein L23","cytoplasmic translation	translation	","cytosolic large ribosomal subunit","large ribosomal subunit rRNA bindingmyosin bindingstructural constituent of ribosome","Ribosomal protein L14 superfamilyRibosomal protein L14PRibosomal protein L14P, conserved site"
1,"CG5642","FBgn0036258","63688","550","10","eukaryotic translation initiation factor 3 subunit l","translational initiation	","cytosoleukaryotic translation initiation factor 3 complex","translation initiation factor activity","Proteasome component (PCI) domainTetratricopeptide-like helical domain superfamilyTranslation initiation factor 3 complex subunit L"
1,"CG4046","FBgn0034743","16856","549","11","Ribosomal protein S16","cytoplasmic translation	maturation of SSU-rRNA from tricistronic rRNA transcript (SSU-rRNA, 5.8S rRNA, LSU-rRNA)	translation	","cytosolic ribosomecytosolic small ribosomal subunit","RNA bindingstructural constituent of ribosome","Ribosomal protein S5 domain 2-type foldRibosomal protein S5 domain 2-type fold, subgroupRibosomal protein S9Ribosomal protein S9, conserved site"
1,"CG10149","FBgn0028689","49576","548","18","Regulatory particle non-ATPase 6","proteasome assembly	proteasome-mediated ubiquitin-dependent protein catabolic process	ubiquitin-dependent protein catabolic process	","proteasome complexproteasome regulatory particleproteasome regulatory particle, lid subcomplex","protein bindingstructural molecule activity","26S Proteasome non-ATPase regulatory subunit 11Proteasome component (PCI) domainWinged helix DNA-binding domain superfamily"
1,"CG7182","FBgn0035878","57335","545","10","CG7182","cellular response to heat	cellular response to unfolded protein	chaperone cofactor-dependent protein refolding	cytoplasmic translation	protein refolding	regulation of translational fidelity	response to unfolded protein	","cytoplasmcytosolpolysomeribosome","ATP bindingATPase activityATPase activity, coupledheat shock protein bindingmisfolded protein bindingprotein binding involved in protein foldingunfolded protein binding","Heat shock protein 70 family"
1,"CG8778","FBgn0033761","32027","543","9","CG8778","cold acclimation	fatty acid beta-oxidation	","mitochondrion","enoyl-CoA hydratase activity","ClpP/crotonase-like domain superfamilyEnoyl-CoA hydratase, C-terminalEnoyl-CoA hydratase/isomeraseEnoyl-CoA hydratase/isomerase, conserved site"
1,"CG6020","FBgn0037001","46976","541","10","NADH dehydrogenase (ubiquinone) 39 kDa subunit","mitochondrial electron transport, NADH to ubiquinone	ubiquinone-6 biosynthetic process	","mitochondrial respiratory chain complex I","NADH dehydrogenase activitycoenzyme binding","NAD(P)-binding domainNAD(P)-binding domain superfamilyNAD-dependent epimerase/dehydratase"
1,"CG1401","FBgn0039632","97191","540","12","Cullin 5","germ cell development	germarium-derived egg chamber formation	growth of a germarium-derived egg chamber	negative regulation of cell proliferation	neuromuscular junction development	protein ubiquitination	regulation of synaptic growth at neuromuscular junction	sensory organ precursor cell fate determination	ubiquitin-dependent protein catabolic process	","Cul5-RING ubiquitin ligase complexcullin-RING ubiquitin ligase complex","protein bindingubiquitin protein ligase activityubiquitin protein ligase binding","Cullin homology domainCullin homology domain superfamilyCullin protein, neddylation domainCullin repeat-like-containing domain superfamilyCullin, N-terminalCullin, conserved siteWinged helix DNA-binding domain superfamilyWinged helix-like D…
1,"CG7439","FBgn0046812","90953","538","9","Argonaute 2","","","",""
1,"CG10701","FBgn0011661","75360","537","9","Moesin","RNA export from nucleus	actin cytoskeleton organization	actin filament-based process	anterior/posterior pattern specification	branching involved in open tracheal system development	cortical actin cytoskeleton organization	cortical microtubule organization	cytoskeleton organization	determination of left/right symmetry	establishment or maintenance of apical/basal cell polarity	establishment or maintenance of epithelial cell apical/basal polarity	establishment or maintenance of polarity of larval imaginal disc epithelium	eye photoreceptor cell development	lumen formation, open tracheal system	male courtship behavior, veined wing generated song production	microtubule anchoring	morphogenesis of an epithelium	oocyte anterior/posterior axis specification	photoreceptor cell axon guidance	pole plasm assembly	pole plasm protein localization	positive regulation of cell proliferation	positive regulation of endocytosis	positive regulation of mitotic spindle elongation	protein localization	regulation of actin cytoskeleton organization	regulation of cell shape	regulation of membrane potential in photoreceptor cell	rhabdomere development	rhabdomere membrane biogenesis	","actin cytoskeletonactin filamentadherens junctionapical plasma membranecell cortexcleavage furrowcytoplasmcytosolfusomemitotic spindle midzonenucleusplasma membranepolytene chromosome puffspindlesubapical complextranscriptionally active chromatin","actin bindingcytoskeletal protein bindingmicrotubule bindingphosphatidylinositol-4,5-bisphosphate bindingprotein binding","Band 4.1 domainEzrin/rad…
1,"CG7538","FBgn0014861","100903","537","11","Minichromosome maintenance 2","DNA replication	DNA replication initiation	chromosome condensation	negative regulation of DNA helicase activity	","MCM complexnucleus","3'-5' DNA helicase activityATP bindingDNA binding","DNA replication licensing factor Mcm2MCM N-terminal domainMCM OB domainMCM domainMini-chromosome maintenance proteinMini-chromosome maintenance, conserved siteNucleic acid-binding, OB-foldP-loop containing nucleoside triphosphate hydrolase"
1,"CG31613","FBgn0051613","15424","532","13","His3:CG31613","nucleosome assembly	","nuclear nucleosome","nucleosomal DNA bindingprotein heterodimerization activity","Histone H2A/H2B/H3Histone H3/CENP-AHistone-fold"
1,"CG18190","FBgn0034403","28908","531","8","CG18190","protein localization to microtubule	protein localization to microtubule plus-end	regulation of microtubule polymerization or depolymerization	spindle assembly	","cytoplasmic microtubulemicrotubulemicrotubule organizing centermicrotubule plus-endspindle midzone","microtubule bindingmicrotubule plus-end binding","CH domain superfamilyCalponin homology domainEB1, C-terminalEB1, C-terminal domain superfamilyMicrotubule-associated protein RP/EB"
1,"CG2970","FBgn0034936","40644","529","7","Stomatin like 2","","membrane","","Band 7 domainBand 7, C-terminal extensionBand 7/SPFH domain superfamilyStomatin family"
1,"CG9900","FBgn0004643","82906","528","8","Zeste-white 10","ER to Golgi vesicle-mediated transport	Golgi organization	Golgi vesicle transport	cleavage furrow ingression	male meiosis chromosome segregation	male meiosis cytokinesis	membrane addition at site of cytokinesis	mitotic sister chromatid segregation	mitotic spindle assembly checkpoint	","Dsl1/NZR complexGolgi stackRZZ complexacroblastcondensed chromosome outer kinetochoreendoplasmic reticulumkinetochorekinetochore microtubulenucleusspindle midzone","Rab GTPase bindingprotein binding","RZZ complex, subunit Zw10"
1,"CG5353","FBgn0027081","86521","526","12","Threonyl-tRNA synthetase","threonyl-tRNA aminoacylation	","cytoplasmmitochondrion","ATP bindingthreonine-tRNA ligase activity","Aminoacyl-tRNA synthetase, class IIAminoacyl-tRNA synthetase, class II (G/ P/ S/T)Anticodon-bindingAnticodon-binding domain superfamilyBeta-grasp domain superfamilyTGSTGS-likeThreonine-tRNA ligase catalytic core domainThreonine-tRNA ligase, class IIaThreonyl/alanyl tRNA synthetase, SADThreonyl/alanyl tRNA synthetase, class II…
1,"CG2033","FBgn0010198","14900","525","10","Ribosomal protein S15Aa","cytoplasmic translation	translation	","cytosolic ribosomecytosolic small ribosomal subunit","structural constituent of ribosome","Ribosomal protein S8Ribosomal protein S8 superfamily"
1,"CG11793","FBgn0003462","15919","523","6","Superoxide dismutase 1","age-dependent response to oxidative stress	aging	determination of adult lifespan	oxidation-reduction process	regulation of autophagy of mitochondrion	regulation of terminal button organization	removal of superoxide radicals	response to oxidative stress	","cytoplasmextracellular spaceperoxisome","antioxidant activitycopper ion bindingprotein homodimerization activitysuperoxide dismutase activitysuperoxide dismutase copper chaperone activityzinc ion binding","Superoxide dismutase (Cu/Zn) / superoxide dismutase copper chaperoneSuperoxide dismutase, copper/zinc binding domainSuperoxide dismutase, copper/zinc, binding siteSuperoxide dismutase-like, …
1,"CG31137","FBgn0011725","63753","523","10","twin","female germ-line stem cell asymmetric division	mRNA catabolic process	negative regulation of translation	nuclear-transcribed mRNA poly(A) tail shortening	oogenesis	","CCR4-NOT complexcytoplasmcytosol","poly(A)-specific ribonuclease activityprotein binding","Endonuclease/exonuclease/phosphataseEndonuclease/exonuclease/phosphatase superfamilyLeucine-rich repeatLeucine-rich repeat domain superfamilyLeucine-rich repeat, typical subtype"
1,"CG4994","FBgn0026409","39239","519","11","Mitochondrial phosphate carrier protein 2","phosphate ion transmembrane transport	phosphate ion transport	wing disc dorsal/ventral pattern formation	","integral component of mitochondrial inner membranemitochondrial envelopemitochondrion","inorganic phosphate transmembrane transporter activityphosphate ion transmembrane transporter activity","Mitochondrial carrier domain proteinMitochondrial carrier domain superfamilyMitochondrial substrate/solute carrier"
1,"CG18174","FBgn0028694","34516","519","9","Regulatory particle non-ATPase 11","proteasome-mediated ubiquitin-dependent protein catabolic process	protein deubiquitination	","proteasome complexproteasome regulatory particleproteasome regulatory particle, lid subcomplex","Lys63-specific deubiquitinase activitymetallopeptidase activityproteasome bindingthiol-dependent ubiquitin-specific protease activity","26S Proteasome non-ATPase regulatory subunit 14JAB1/MPN/MOV34 metalloenzyme domainMPN domainRpn11/EIF3F, C-terminal"
1,"CG7756","FBgn0001217","70001","516","6","Heat shock protein cognate 2","cellular response to heat	cellular response to unfolded protein	chaperone cofactor-dependent protein refolding	protein folding	protein refolding	response to unfolded protein	","cytoplasmcytosolmitochondrion","ATP bindingATPase activityATPase activity, coupledheat shock protein bindingmisfolded protein bindingprotein binding involved in protein foldingunfolded protein binding","Heat shock protein 70 familyHeat shock protein 70, conserved siteHeat shock protein 70kD, C-terminal domain superfamilyHeat shock protein 70kD, peptide-binding domain superfamily"
1,"CG2918","FBgn0023529","103612","515","6","CG2918","cellular response to hypoxia	multicellular organism reproduction	negative regulation of hypoxia-induced intrinsic apoptotic signaling pathway	","endomembrane systemendoplasmic reticulumendoplasmic reticulum chaperone complexextracellular space","molecular_function","Heat shock protein 70 familyHeat shock protein 70, conserved siteHeat shock protein 70kD, C-terminal domain superfamilyHeat shock protein 70kD, peptide-binding domain superfamily"
1,"CG4254","FBgn0011726","17372","513","11","twinstar","actin filament depolymerization	actin filament organization	actin filament polymerization	actomyosin contractile ring assembly	axonogenesis	border follicle cell migration	cell morphogenesis	centrosome separation	compound eye development	compound eye morphogenesis	epithelial structure maintenance	establishment of imaginal disc-derived wing hair orientation	establishment of ommatidial planar polarity	establishment of planar polarity	female gonad development	imaginal disc-derived leg segmentation	lamellipodium assembly	meiotic cytokinesis	mitotic cytokinesis	mushroom body development	positive regulation of protein secretion	regulation of lamellipodium assembly	rhabdomere development	","actin cytoskeletoncytosolnucleoplasm","actin binding","ADF-H/Gelsolin-like domain superfamilyADF/CofilinActin-depolymerising factor homology domain"
1,"CG6203","FBgn0028734","76214","512","9","Fmr1","","","",""
1,"CG7885","FBgn0026373","31499","510","6","RNA polymerase II 33kD subunit","cellular response to heat	transcription by RNA polymerase II	","RNA polymerase II, core complexcytoplasmnucleuspolytene chromosomepolytene chromosome puff","DNA bindingDNA-directed 5'-3' RNA polymerase activityRNA polymerase II activityprotein dimerization activity","DNA-directed RNA polymerase, 30-40kDa subunit, conserved siteDNA-directed RNA polymerase, RpoA/D/Rpb3-typeDNA-directed RNA polymerase, insert domainDNA-directed RNA polymerase, insert domain s…
1,"CG11271","FBgn0260441","15435","509","7","Ribosomal protein S12","cytoplasmic translation	translation	","cytosolic small ribosomal subunitribosome","structural constituent of ribosome","50S ribosomal protein L30e-likeRibosomal protein L7Ae/L30e/S12e/Gadd45Ribosomal protein S12e"
1,"CG4535","FBgn0029174","49224","505","10","FK506-binding protein 59kD","chaperone-mediated protein folding	detection of light stimulus involved in visual perception	protein peptidyl-prolyl isomerization	regulation of calcium ion transport	","cytoplasminaD signaling complex","FK506 bindingheat shock protein bindingpeptidyl-prolyl cis-trans isomerase activityprotein binding","FKBP-type peptidyl-prolyl cis-trans isomerase domainPeptidyl-prolyl cis-trans isomerase FKBP4Peptidyl-prolyl cis-trans isomerase, FKBP-typeTetratricopeptide repeatTetratricopeptide repeat 1Tetratricopeptide repeat-containing domainTetratricopeptide-like helical…
1,"CG6638","FBgn0035911","46580","504","6","CG6638","leucine catabolic process	oxidation-reduction process	","mitochondrial matrixmitochondrion","flavin adenine dinucleotide bindingisovaleryl-CoA dehydrogenase activity","Acyl-CoA dehydrogenase, conserved siteAcyl-CoA dehydrogenase-like, C-terminalAcyl-CoA dehydrogenase/oxidase C-terminalAcyl-CoA dehydrogenase/oxidase, N-terminalAcyl-CoA dehydrogenase/oxidase, N-terminal and middle domain superfamilyAcyl-CoA dehydrogenase/oxidase, N-terminal domain sup…
1,"CG17337","FBgn0033035","53452","500","10","CG17337","","","","ArgE/DapE/ACY1/CPG2/YscS, conserved siteCytosolic nonspecific dipeptidase/DUG1Peptidase M20Peptidase M20, dimerisation domain"
1,"CG1354","FBgn0030151","45066","496","6","CG1354","","cytoplasm","ATPase activityGTP binding","Beta-grasp domain superfamilyGTP binding domainOBG-type guanine nucleotide-binding (G) domainP-loop containing nucleoside triphosphate hydrolaseRibosome-binding ATPase YchF/Obg-like ATPase 1TGS-likeTGS-like domain superfamilyYchF, C-terminal domain"
1,"CG6944","FBgn0002525","71349","495","13","Lamin","adult locomotory behavior	cell aging	central nervous system development	chitin-based cuticle development	chromatin silencing	compound eye morphogenesis	digestive tract morphogenesis	gonad morphogenesis	heterochromatin maintenance involved in chromatin silencing	male meiosis cytokinesis	meiosis I cytokinesis	mitotic nuclear envelope reassembly	negative regulation of cell proliferation	negative regulation of immune response	nuclear envelope organization	nuclear membrane organization	nuclear migration	nuclear pore distribution	nucleus organization	positive regulation of actin filament polymerization	positive regulation of cytokinesis, actomyosin contractile ring assembly	positive regulation of protein localization to nucleus	positive regulation of spindle assembly	protein localization to nuclear envelope	spermatocyte division	spermatogenesis	terminal branching, open tracheal system	","lamin filamentnuclear envelopenuclear laminanucleusspindle envelope","chromatin bindingprotein bindingsignaling receptor bindingstructural molecule activity","Intermediate filament proteinIntermediate filament, rod domainLamin tail domainLamin tail domain superfamily"
1,"CG2241","FBgn0039788","45233","495","12","Regulatory particle triple-A ATPase 6-related","modulation of chemical synaptic transmission	positive regulation of RNA polymerase II transcriptional preinitiation complex assembly	proteasome-mediated ubiquitin-dependent protein catabolic process	","cytosolic proteasome complexnuclear proteasome complexpostsynapseproteasome regulatory particle, base subcomplex","ATP bindingATPase activityTBP-class protein bindingproteasome-activating ATPase activity","26S proteasome regulatory subunit 826S proteasome regulatory subunit P45-likeAAA+ ATPase domainATPase, AAA-type, conserved siteATPase, AAA-type, coreP-loop containing nucleoside triphosphate…
1,"CG17246","FBgn0017539","72757","493","7","Succinyl coenzyme A synthetase flavoprotein subunit","tricarboxylic acid cycle	","mitochondrial respiratory chain complex II, succinate dehydrogenase complex (ubiquinone)","succinate dehydrogenase (ubiquinone) activitysuccinate-CoA ligase (GDP-forming) activity","FAD-dependent oxidoreductase 2, FAD binding domainFumarate reductase/succinate dehydrogenase flavoprotein, C-terminalFumarate reductase/succinate dehydrogenase flavoprotein-like, C-terminalFumarate reductase/succin…
1,"CG7977","FBgn0026372","29445","493","10","Ribosomal protein L23A","cytoplasmic translation	ribosomal large subunit assembly	translation	","cytosolic large ribosomal subunitcytosolic ribosome","structural constituent of ribosome","Nucleotide-binding alpha-beta plait domain superfamilyRibosomal protein L23/L15e core domain superfamilyRibosomal protein L23/L25, N-terminalRibosomal protein L23/L25, conserved siteRibosomal protein L25/L23"
1,"CG5313","FBgn0032244","37751","491","11","Replication factor C subunit 3","DNA-dependent DNA replication	leading strand elongation	sister chromatid cohesion	","DNA replication factor C complexElg1 RFC-like complexnucleus","ATP bindingDNA clamp loader activity","AAA+ ATPase domainATPase, AAA-type, coreDNA polymerase III, clamp loader complex, gamma/delta/delta subunit, C-terminalP-loop containing nucleoside triphosphate hydrolaseReplication factor C, C-terminal"
1,"CG5733","FBgn0034310","77467","491","6","Nucleoporin 75kD","NLS-bearing protein import into nucleus	mRNA export from nucleus	positive regulation of transcription, DNA-templated	protein import into nucleus	regulation of terminal button organization	","nuclear pore outer ring","structural constituent of nuclear pore","Nucleoporin Nup85-like"
1,"CG33139","FBgn0053139","122701","491","12","Ranbp11","intracellular protein transport	","","Ran GTPase binding","Armadillo-like helicalArmadillo-type foldImportin-beta, N-terminal domain"
1,"CG10354","FBgn0031868","104585","489","7","Rat1 5'-3' exoribonuclease","DNA catabolic process, exonucleolytic	","nucleus","5'-3' exonuclease activity5'-3' exoribonuclease activitynucleic acid binding","5'-3' exoribonuclease5'-3' exoribonuclease type 2Putative 5-3 exonuclease"
1,"CG5931","FBgn0263599","245506","489","6","lethal (3) 72Ab","RNA splicing	mRNA splicing, via spliceosome	mitotic cell cycle	regulation of alternative mRNA splicing, via spliceosome	spermatogenesis	spliceosome conformational change to release U4 (or U4atac) and U1 (or U11)	ventral cord development	","U4/U6 x U5 tri-snRNP complexU5 snRNPcatalytic step 2 spliceosomenucleuspost-mRNA release spliceosomal complexprecatalytic spliceosomesmall nuclear ribonucleoprotein complexspliceosomal complex","ATP bindingATP-dependent RNA helicase activityATP-dependent helicase activityRNA helicase activitynucleic acid binding","C2 domain superfamilyDEAD/DEAH box helicase domainHelicase superfamily 1/2, ATP-…
1,"CG10576","FBgn0035630","43114","487","7","CG10576","ribosomal large subunit export from nucleus	","cytoplasmnucleolus","","Creatinase/aminopeptidase-likePA2G4 familyPeptidase M24Winged helix DNA-binding domain superfamilyWinged helix-like DNA-binding domain superfamily"
1,"CG6253","FBgn0017579","19208","483","8","Ribosomal protein L14","cytoplasmic translation	negative regulation of neuron apoptotic process	ribosomal large subunit biogenesis	translation	","cytosolic large ribosomal subunitcytosolic ribosome","RNA bindingstructural constituent of ribosome","Ribosomal protein L14Ribosomal protein L14e domainRibosomal protein L2, domain 2Translation protein SH3-like domain superfamily"
1,"CG13849","FBgn0038964","54987","478","8","Nop56","","box C/D snoRNP complexsmall-subunit processome","snoRNA binding","Helix hairpin bin domain superfamilyNOP5, N-terminalNOSICNop domainNop domain superfamily"
1,"CG10498","FBgn0004107","36004","477","11","Cyclin-dependent kinase 2","G1/S transition of mitotic cell cycle	G2/M transition of mitotic cell cycle	positive regulation of JAK-STAT cascade	positive regulation of cell proliferation	protein phosphorylation	regulation of G2/M transition of mitotic cell cycle	","cyclin-dependent protein kinase holoenzyme complexcytoplasmnucleus","ATP bindingcyclin bindingcyclin-dependent protein serine/threonine kinase activity","Protein kinase domainProtein kinase, ATP binding siteProtein kinase-like domain superfamilySerine/threonine-protein kinase, active site"
1,"CG6692","FBgn0013770","27346","477","7","Cysteine proteinase-1","","","",""
1,"CG8882","FBgn0015834","36321","477","6","eukaryotic translation initiation factor 3 subunit i","translational initiation	","eukaryotic translation initiation factor 3 complex","translation initiation factor activity","Eukaryotic translation initiation factor 3 subunit IWD40 repeatWD40 repeat, conserved siteWD40-repeat-containing domainWD40-repeat-containing domain superfamilyWD40/YVTN repeat-like-containing domain superfamily"
1,"CG8472","FBgn0000253","16800","476","8","Calmodulin","actin filament-based movement	adaptation of rhodopsin mediated signaling	calcium-mediated signaling	cellular response to ethanol	centriole replication	deactivation of rhodopsin mediated signaling	kinetochore organization	metarhodopsin inactivation	muscle cell cellular homeostasis	photoreceptor cell axon guidance	positive regulation of cation channel activity	protein phosphorylation	regulation of light-activated channel activity	rhabdomere development	rhodopsin mediated signaling pathway	salivary gland cell autophagic cell death	sensory perception of smell	sensory perception of sound	spindle pole body organization	","centriolecentrosomecytoplasmcytosolmidbodymitotic spindlemitotic spindle polemyosin V complexmyosin VI complexnucleoplasmnucleusplasma membranerhabdomerespindle","calcium ion bindingenzyme regulator activitymyosin V bindingmyosin VI head/neck bindingmyosin heavy chain bindingprotein binding","EF-Hand 1, calcium-binding siteEF-hand domainEF-hand domain pair"
1,"CG5012","FBgn0011787","19646","476","6","mitochondrial ribosomal protein L12","mitochondrial transcription	mitochondrial translation	mitochondrion organization	positive regulation of cell growth	translation	","mitochondrial large ribosomal subunitmitochondrial small ribosomal subunitmitochondrion","chromatin bindingstructural constituent of ribosome","Ribosomal protein L7/L12Ribosomal protein L7/L12, C-terminalRibosomal protein L7/L12, C-terminal/adaptor protein ClpS-likeRibosomal protein L7/L12, oligomerisationRibosomal protein L7/L12, oligomerisation domain superfamily"
1,"CG9282","FBgn0032518","17601","476","9","Ribosomal protein L24","assembly of large subunit precursor of preribosome	cytoplasmic translation	ribosomal large subunit assembly	translation	","cytosolic large ribosomal subunitcytosolic ribosome","RNA bindingstructural constituent of ribosome","Ribosomal protein L24e-relatedRibosomal protein L24e/L24 superfamilyTRASH domain"
1,"CG1676","FBgn0031114","86642","474","9","cactin","dorsal/ventral axis specification	mRNA splicing, via spliceosome	","catalytic step 2 spliceosome","RNA bindingprotein binding","Cactin, C-terminalCactin, central domain"
1,"CG12261","FBgn0039555","45851","474","9","mitochondrial ribosomal protein S22","mitochondrial translation	translation	","mitochondrial small ribosomal subunit","structural constituent of ribosome","Ribosomal protein S22, mitochondrial"
1,"CG9124","FBgn0022023","38659","472","8","eukaryotic translation initiation factor 3 subunit h","positive regulation of Notch signaling pathway	translational initiation	","cytosoleukaryotic 43S preinitiation complexeukaryotic translation initiation factor 3 complexpolysomal ribosome","metallopeptidase activitytranslation initiation factor activity","Eukaryotic translation initiation factor 3 subunit HJAB1/MPN/MOV34 metalloenzyme domainMPN domain"
1,"CG17870","FBgn0004907","28357","471","9","14-3-3?","","","",""
1,"CG14786","FBgn0027794","120671","470","6","Leucine-rich pentatricopeptide repeat containing 2","regulation of mitochondrial mRNA stability	regulation of mitochondrial transcription	regulation of mitochondrial translation	regulation of oxidative phosphorylation	regulation of rhodopsin mediated signaling pathway	","mitochondrion","protein binding","Pentatricopeptide repeatTetratricopeptide-like helical domain superfamily"
1,"CG4087","FBgn0002593","11552","469","6","Ribosomal protein LP1","cytoplasmic translation	translational elongation	","cytosolic large ribosomal subunitcytosolic ribosome","protein kinase activator activityribonucleoprotein complex bindingstructural constituent of ribosome","Ribosomal protein L12 familyRibosomal protein P1/P2, N-terminal domain"
1,"CG6174","FBgn0011745","42830","467","9","Actin-related protein 1","anterograde axonal transport	axonal transport of mitochondrion	cytoskeleton organization	microtubule-based movement	mitotic cell cycle	retrograde axonal transport	","actin filamentdynactin complex","structural constituent of cytoskeleton","Actin familyActin, conserved siteActin-related protein 1 familyActin/actin-like conserved site"
1,"CG7380","FBgn0031977","10294","466","10","barrier to autointegration factor","chromosome condensation	oocyte karyosome formation	","cytoplasmnuclear envelopenucleoplasm","DNA binding","Barrier- to-autointegration factor, BAFBarrier-to-autointegration factor, BAF superfamily"
1,"CG6875","FBgn0000140","231230","465","11","abnormal spindle","actin filament reorganization involved in cell cycle	astral microtubule nucleation	brain morphogenesis	centrosome localization	cystoblast division	establishment of meiotic spindle localization	establishment of mitotic spindle orientation	female germ-line stem cell asymmetric division	germarium-derived oocyte differentiation	kinetochore organization	microtubule cytoskeleton organization	microtubule-based process	mitotic spindle organization	nuclear migration	oogenesis	ovarian fusome organization	spindle organization	","centrosomemicrotubule associated complexmicrotubule organizing centerspindle pole","calmodulin bindingmicrotubule bindingmyosin light chain binding","Abnormal spindle-like microcephaly-associated proteinAbnormal spindle-like microcephaly-associated protein, ASH domainCH domain superfamilyCalponin homology domainIQ motif, EF-hand binding site"
1,"CG13388","FBgn0027932","38192","464","6","A kinase anchor protein 200","behavioral response to ethanol	cellular response to ethanol	circadian rhythm	germ cell development	negative regulation of Ras protein signal transduction	positive regulation of Notch signaling pathway	positive regulation of protein localization to membrane	regulation of actin cytoskeleton organization	regulation of actin cytoskeleton reorganization	regulation of establishment of planar polarity	","cytoplasmcytoskeletoncytosolplasma membrane","Notch bindingactin filament bindingprotein bindingprotein kinase A regulatory subunit binding",""
1,"CG4769","FBgn0035600","33835","463","8","Cytochrome c1","mitochondrial ATP synthesis coupled proton transport	mitochondrial electron transport, ubiquinol to cytochrome c	","mitochondrial respiratory chain complex IIImitochondrion","electron transporter, transferring electrons within CoQH2-cytochrome c reductase complex activityheme binding","Cytochrome c-like domainCytochrome c-like domain superfamilyCytochrome c1Cytochrome c1, transmembrane anchor, C-terminal"
1,"CG32649","FBgn0052649","74840","463","5","Coenzyme Q8","mitochondrial electron transport, ubiquinol to cytochrome c	ubiquinone biosynthetic process	","extrinsic component of mitochondrial inner membranemitochondrion","kinase activityprotein kinase activity","Protein kinase-like domain superfamilyUbiB domainUbiB domain, ADCK3-like"
1,"CG4033","FBgn0003278","129372","458","7","RNA polymerase I 135kD subunit","positive regulation of cell size	transcription, DNA-templated	","RNA polymerase I complex","DNA bindingDNA-directed 5'-3' RNA polymerase activityRNA polymerase I activityribonucleoside binding","DNA-directed RNA polymerase I subunit RPA2, domain 4DNA-directed RNA polymerase, subunit 2DNA-directed RNA polymerase, subunit 2, hybrid-binding domainDNA-directed RNA polymerase, subunit 2, hybrid-binding domain superfamilyRNA polymerase Rpb2, OB-foldRNA polymerase…
1,"CG9206","FBgn0001108","141590","457","7","Dynactin 1, p150 subunit","axon extension	axonal transport of mitochondrion	cell fate determination	cellularization	centrosome localization	centrosome separation	compound eye photoreceptor cell differentiation	compound eye photoreceptor development	establishment of epithelial cell apical/basal polarity	evoked neurotransmitter secretion	eye photoreceptor cell differentiation	intracellular protein transport	kinetochore organization	lumen formation, open tracheal system	mRNA transport	melanotic encapsulation of foreign target	microtubule-based movement	mitotic cell cycle	mitotic spindle midzone assembly	positive regulation of axonogenesis	protein localization to kinetochore	retrograde axonal transport	retrograde neuronal dense core vesicle transport	retrograde synaptic vesicle transport	rhabdomere development	second mitotic wave involved in compound eye morphogenesis	spindle assembly	synaptic vesicle transport	","asteraxon cytoplasmcentrosomecytoplasmdynactin complexkinetochorekinetochore microtubulemidbodyspindle microtubulespindle pole centrosometype Ib terminal bouton","dynein complex bindingdynein intermediate chain bindingmicrotubule binding","CAP Gly-rich domainCAP Gly-rich domain superfamilyDynactin subunit 1Dynein associated protein"
1,"CG3203","FBgn0029897","21855","457","9","Ribosomal protein L17","cytoplasmic translation	","cytosolic large ribosomal subunit","structural constituent of ribosome","Ribosomal protein L22/L17Ribosomal protein L22/L17 superfamilyRibosomal protein L22/L17, conserved siteRibosomal protein L22/L17, eukaryotic/archaeal"
1,"CG5174","FBgn0034345","22543","454","8","CG5174","","","","Tumour protein D52"
1,"CG18811","FBgn0042134","103574","453","7","Caprin","cellularization	negative regulation of imaginal disc growth	regulation of mitotic cell cycle, embryonic	","cytoplasmcytosolribonucleoprotein complex","RNA binding",""
1,"CG32789","FBgn0260484","41195","453","8","Hsc/Hsp70-interacting protein","chaperone cofactor-dependent protein refolding	","cytoplasmcytosolprotein-containing complex","Hsp70 protein bindingchaperone bindingheat shock protein bindingprotein dimerization activity","Heat shock chaperonin-bindingHsp70-interacting protein, N-terminalTetratricopeptide repeatTetratricopeptide repeat-containing domainTetratricopeptide-like helical domain superfamily"
1,"CG5271","FBgn0003942","18113","452","7","Ribosomal protein S27A","cytoplasmic translation	modification-dependent protein catabolic process	protein ubiquitination	translation	","cytoplasmcytosolic small ribosomal subunitnucleus","protein tagstructural constituent of ribosomeubiquitin protein ligase binding","Ribosomal protein S27aS27a-like superfamilyUbiquitinUbiquitin conserved siteUbiquitin domainUbiquitin-like domain superfamilyZinc-binding ribosomal protein"
1,"CG8857","FBgn0033699","18229","452","11","Ribosomal protein S11","","","",""
1,"CG5362","FBgn0262782","36174","451","7","Malate dehydrogenase 1","NADH metabolic process	carbohydrate metabolic process	malate metabolic process	oxaloacetate metabolic process	oxidation-reduction process	tricarboxylic acid cycle	","cytosolperoxisome","L-malate dehydrogenase activitymalate dehydrogenase activity","L-lactate/malate dehydrogenaseLactate dehydrogenase/glycoside hydrolase, family 4, C-terminalLactate/malate dehydrogenase, C-terminalLactate/malate dehydrogenase, N-terminalMalate dehydrogenase, NAD-dependent, cytosolicMalate dehydrogenase, active siteMalate dehydrogenase, type 2NAD(P)-binding domain superfamily"
1,"CG4008","FBgn0025117","50325","450","9","uninitiated","","","aminopeptidase activity","ArsR-like helix-turn-helix domainPeptidase M24Peptidase M24, methionine aminopeptidasePeptidase M24A, methionine aminopeptidase, subfamily 2"
1,"CG12740","FBgn0035422","16019","448","8","Ribosomal protein L28","cytoplasmic translation	translation	","cytosolic large ribosomal subunit","structural constituent of ribosome","Ribosomal L28e/Mak16Ribosomal protein L28e"
1,"CG2718","FBgn0001142","44690","447","7","Glutamine synthetase 1","glutamine biosynthetic process	glutamine metabolic process	mitochondrion organization	phagocytosis	","mitochondrion","glutamate-ammonia ligase activity","Glutamine synthetase, N-terminal conserved siteGlutamine synthetase, N-terminal domain superfamilyGlutamine synthetase, beta-Grasp domainGlutamine synthetase, catalytic domainGlutamine synthetase, glycine-rich siteGlutamine synthetase/guanido kinase, catalytic domain"
1,"CG10988","FBgn0001612","104283","447","6","Gamma-tubulin ring protein 91","cytoplasmic microtubule organization	male meiotic nuclear division	meiotic cell cycle	meiotic spindle organization	microtubule nucleation	microtubule nucleation by interphase microtubule organizing center	microtubule-based process	mitotic spindle assembly	","centrosomeequatorial microtubule organizing centergamma-tubulin complexgamma-tubulin small complexmicrotubule associated complexmitotic spindlespindle polespindle pole body","gamma-tubulin bindingmicrotubule bindingmicrotubule minus-end bindingstructural constituent of cytoskeleton","Gamma tubulin complex component, C-terminalGamma-tubulin complex component protein"
1,"CG5771","FBgn0015790","24322","446","7","Rab11","Golgi vesicle fusion to target membrane	Rab protein signal transduction	actin cytoskeleton reorganization	actomyosin contractile ring contraction	adherens junction maintenance	antimicrobial humoral response	border follicle cell migration	cellularization	centrosome localization	chaeta development	compound eye development	compound eye morphogenesis	cortical actin cytoskeleton organization	dorsal closure	dorsal closure, amnioserosa morphology change	dorsal closure, elongation of leading edge cells	endocytic recycling	endocytosis	exocytosis	exosomal secretion	fusome organization	germ-line stem cell division	germ-line stem cell population maintenance	intracellular protein transport	male meiosis cytokinesis	negative regulation of synaptic growth at neuromuscular junction	oocyte development	oocyte microtubule cytoskeleton polarization	ovarian follicle cell development	ovarian fusome organization	positive regulation of Golgi to plasma membrane protein transport	protein localization to membrane	regulation of pole plasm oskar mRNA localization	regulation of synapse organization	rhabdomere development	sensory organ precursor cell fate determination	spermatocyte division	synaptic vesicle endocytosis	vesicle-mediated transport	","Golgi apparatusGolgi trans cisternaautophagosomecell polecentrosomecleavage furrowcytoplasmcytoplasmic vesicledense core granule membraneendosomefusomemicrotubule organizing centerneuronal cell bodynuclear envelopeperinuclear region of cytoplasmplasma membranerecycling endosomespindle envelopesynapseterminal boutontrans-Golgi network transport vesiclevesicle","GTP bindingGTPase activating prot…
1,"CG5092","FBgn0021796","282556","446","5","Target of rapamycin","TORC1 signaling	apical protein localization	autophagy	cellular response to nutrient	dendrite morphogenesis	determination of adult lifespan	endocytic recycling	germarium-derived cystoblast division	gonad development	insulin receptor signaling pathway	lamellocyte differentiation	larval midgut cell programmed cell death	multicellular organism growth	myoblast fusion	negative regulation of apoptotic process	negative regulation of autophagy	negative regulation of macroautophagy	negative regulation of proteasomal protein catabolic process	positive regulation of axon guidance	positive regulation of cell cycle G1/S phase transition	positive regulation of cell growth	positive regulation of cell size	positive regulation of insulin receptor signaling pathway	positive regulation of multicellular organism growth	positive regulation of protein kinase B signaling	positive regulation of protein phosphorylation	positive regulation of ribosome biogenesis	positive regulation of synaptic growth at neuromuscular junction	positive regulation of transcription by RNA polymerase III	protein phosphorylation	regulation of cell growth	regulation of mitotic cell cycle	regulation of reactive oxygen species metabolic process	regulation of response to drug	regulation of terminal button organization	response to nutrient	somatic muscle development	terminal branching, open tracheal system	","TORC1 complexTORC2 complexnucleus","chromatin DNA bindingprotein bindingprotein self-associationprotein serine/threonine kinase activityprotein-containing complex binding","Armadillo-like helicalArmadillo-type foldDomain of unknown function DUF3385, target of rapamycin proteinFATC domainFKBP12-rapamycin binding domainFKBP12-rapamycin binding domain superfamilyPIK-related kinasePIK-related kina…
1,"CG5363","FBgn0004106","34647","445","12","Cyclin-dependent kinase 1","G1/S transition of mitotic cell cycle	G2/M transition of mitotic cell cycle	asymmetric neuroblast division	embryonic development via the syncytial blastoderm	germarium-derived cystoblast division	male meiotic nuclear division	mitotic G2 DNA damage checkpoint	mitotic G2/M transition checkpoint	mitotic cell cycle phase transition	ovarian follicle cell development	protein phosphorylation	regulation of DNA-dependent DNA replication initiation	regulation of cell cycle phase transition	regulation of protein localization	spermatogonial cell division	","cytoplasmmitotic spindlenucleus","ATP bindingcyclin-dependent protein serine/threonine kinase activityprotein bindingprotein kinase activityprotein serine/threonine kinase activity","Protein kinase domainProtein kinase, ATP binding siteProtein kinase-like domain superfamilySerine/threonine-protein kinase, active site"
1,"CG1965","FBgn0037466","103113","444","8","CG1965","mRNA splicing, via spliceosome	negative regulation of transcription by RNA polymerase II	","catalytic step 2 spliceosomenucleusprecatalytic spliceosome","DNA-binding transcription repressor activity, RNA polymerase II-specificRNA polymerase II proximal promoter sequence-specific DNA binding","GC-rich sequence DNA-binding factorGC-rich sequence DNA-binding factor-like domain"
1,"CG2207","FBgn0022893","18812","443","7","Decondensation factor 31","chromatin organization	nucleosome assembly	","chromatincytoplasmnucleuspolytene chromosome","histone binding",""
1,"CG5345","FBgn0000566","43099","442","9","Ecdysone-induced protein 55E","'de novo' L-methionine biosynthetic process	cysteine biosynthetic process via cystathionine	glutathione biosynthetic process	sulfur amino acid metabolic process	transsulfuration	","cytoplasm","cystathionine gamma-lyase activitycystathionine gamma-synthase activitypyridoxal phosphate binding","Cys/Met metabolism, pyridoxal phosphate-dependent enzymePyridoxal phosphate-dependent transferasePyridoxal phosphate-dependent transferase domain 1Pyridoxal phosphate-dependent transferase, major domain"
1,"CG11793","FBgn0003462","17596","442","5","Superoxide dismutase 1","","","",""
1,"CG6343","FBgn0019957","47144","442","6","NADH dehydrogenase (ubiquinone) 42 kDa subunit","mitochondrial electron transport, NADH to ubiquinone	","cytoplasmmitochondrial respiratory chain complex Imitochondrion","NADH dehydrogenase (ubiquinone) activityNADH dehydrogenase activity","Deoxynucleoside kinase domainNADH dehydrogenase [ubiquinone] 1 alpha subcomplex subunit 10, mitochondrialP-loop containing nucleoside triphosphate hydrolase"
1,"CG1490","FBgn0030366","131008","442","6","Ubiquitin-specific protease 7","chromatin silencing	histone deubiquitination	positive regulation of smoothened signaling pathway	protein deubiquitination	regulation of DNA-binding transcription factor activity	regulation of protein stability	ubiquitin-dependent protein catabolic process	","cytosolnucleuspolytene chromosomeprotein-containing complextranscriptionally silent chromatin","cysteine-type endopeptidase activitythiol-dependent ubiquitin-specific protease activitytranscription factor binding","MATH/TRAF domainPapain-like cysteine peptidase superfamilyPeptidase C19, ubiquitin carboxyl-terminal hydrolaseTRAF-likeUbiquitin carboxyl-terminal hydrolase 7, ICP0-binding domainUb…
1,"CG7471","FBgn0015805","58708","438","8","Histone deacetylase 1","blastoderm segmentation	chromatin silencing	chromosome condensation	dendrite guidance	determination of adult lifespan	gene silencing	histone H3 deacetylation	histone H4 deacetylation	histone deacetylation	negative regulation of axonogenesis	negative regulation of gene expression	negative regulation of histone H3-K27 methylation	negative regulation of histone methylation	negative regulation of response to gamma radiation	negative regulation of smoothened signaling pathway	negative regulation of transcription by RNA polymerase II	negative regulation of transcription, DNA-templated	oogenesis	positive regulation of transcription by RNA polymerase II	regulation of histone acetylation	regulation of neuroblast proliferation	regulation of neuron differentiation	regulation of transcription, DNA-templated	","ESC/E(Z) complexMyb complexNuRD complexSin3 complexSin3-type complexchromatinhistone deacetylase complexnucleuspolytene chromosomepolytene chromosome interbandtranscriptional repressor complex","histone deacetylase activityprotein bindingtranscription corepressor activity","Histone deacetylaseHistone deacetylase domainHistone deacetylase domain superfamilyHistone deacetylase familyUreohydrolas…
1,"CG14724","FBgn0019624","16750","437","9","Cytochrome c oxidase subunit 5A","mitochondrial electron transport, cytochrome c to oxygen	negative regulation of neuroblast proliferation	positive regulation of cell cycle	","mitochondrial respiratory chain complex IVmitochondrion","cytochrome-c oxidase activity","Cytochrome c oxidase, subunit Va/VICytochrome c oxidase, subunit Va/VI superfamily"
1,"CG8385","FBgn0010348","20721","436","8","ADP ribosylation factor at 79F","ARF protein signal transduction	Golgi to plasma membrane protein transport	Golgi to plasma membrane transport	compound eye development	compound eye morphogenesis	intracellular protein transport	male meiosis cytokinesis	mitotic cleavage furrow ingression	neurotransmitter secretion	positive regulation of endocytosis	positive regulation of neuron remodeling	post-Golgi vesicle-mediated transport	regulation of hematopoietic stem cell differentiation	regulation of lipid storage	synaptic vesicle endocytosis	vesicle-mediated transport	","Golgi apparatusGolgi stackapical part of cellcleavage furrowcytoplasmintracellular membrane-bounded organelleplasma membrane","GTP bindingGTPase activity","P-loop containing nucleoside triphosphate hydrolaseSmall GTP-binding protein domainSmall GTPase superfamily, ARF/SAR type"
1,"CG4464","FBgn0010412","17372","434","12","Ribosomal protein S19a","cytoplasmic translation	ribosomal small subunit assembly	translation	","cytosolic ribosomecytosolic small ribosomal subunit","structural constituent of ribosome","Ribosomal protein S19eRibosomal protein S19e domain superfamilyRibosomal protein S19e, conserved siteWinged helix DNA-binding domain superfamily"
1,"CG13388","FBgn0027932","79074","434","5","A kinase anchor protein 200","","","",""
1,"CG7014","FBgn0038277","20302","434","8","Ribosomal protein S5b","","","",""
1,"CG8235","FBgn0033351","34793","433","4","aaRS-interacting multifunctional protein 1","tRNA aminoacylation for protein translation	","aminoacyl-tRNA synthetase multienzyme complexmethionyl glutamyl tRNA synthetase complex","tRNA binding","Nucleic acid-binding, OB-foldtRNA-binding domain"
1,"CG7920","FBgn0039737","52189","432","9","CG7920","acetyl-CoA metabolic process	","cytosolmitochondrion","catalytic activity","Acetyl-CoA hydrolase/transferaseAcetyl-CoA hydrolase/transferase C-terminal domainAcetyl-CoA hydrolase/transferase, C-terminal domain superfamilyNagB/RpiA transferase-like"
1,"CG8798","FBgn0036892","113237","429","7","Lon protease","chaperone-mediated protein complex assembly	mitochondrion organization	positive regulation of protein catabolic process	protein quality control for misfolded or incompletely synthesized proteins	","mitochondrial matrixmitochondrionperoxisome","ATP bindingATP-dependent peptidase activityserine-type endopeptidase activitysingle-stranded DNA binding","AAA+ ATPase domainATPase, AAA-type, coreLon proteaseLon protease homologue, chloroplastic/mitochondrialLon protease, bacterial/eukaryotic-typeLon, substrate-binding domainP-loop containing nucleoside triphosphate hydrolasePUA-like superfamilyP…
1,"CG9506","FBgn0043854","131119","429","8","slow as molasses","cellularization	cleavage furrow formation	cleavage furrow ingression	germ cell migration	membrane organization	protein localization	","cellularization cleavage furrow invagination frontcleavage furrow","",""
1,"CG4651","FBgn0011272","25028","428","11","Ribosomal protein L13","cytoplasmic translation	translation	","cytosolic large ribosomal subunitcytosolic ribosome","structural constituent of ribosome","Ribosomal protein L13eRibosomal protein L13e, conserved site"
1,"CG9752","FBgn0034614","39704","428","8","CG9752","tRNA-guanine transglycosylation	","cellular_component","molecular_function","Queuosine salvage protein family"
1,"CG6598","FBgn0011768","40915","427","7","Formaldehyde dehydrogenase","alcohol metabolic process	ethanol oxidation	regulation of nitric oxide metabolic process	regulation of peptidyl-cysteine S-nitrosylation	visual learning	","","S-(hydroxymethyl)glutathione dehydrogenase activityS-nitrosoglutathione reductase activityalcohol dehydrogenase (NAD) activityformaldehyde dehydrogenase activityoctanol dehydrogenase activityzinc ion binding","Alcohol dehydrogenase class IIIAlcohol dehydrogenase, C-terminalAlcohol dehydrogenase, N-terminalAlcohol dehydrogenase, zinc-type, conserved siteGroES-like superfamilyNAD(P)-binding d…
1,"CG9484","FBgn0002431","321119","425","8","hyperplastic discs","cellular response to DNA damage stimulus	eye-antennal disc morphogenesis	female gonad development	imaginal disc development	imaginal disc growth	male meiosis cytokinesis	negative regulation of histone H2A K63-linked ubiquitination	positive regulation of canonical Wnt signaling pathway	protein K48-linked ubiquitination	protein polyubiquitination	spermatid nucleus differentiation	spermatogenesis	wing disc development	","cytoplasmnucleus","RNA bindingubiquitin bindingubiquitin protein ligase activityubiquitin-ubiquitin ligase activityzinc ion binding","E3 ubiquitin ligase EDD, ubiquitin-associated domainHECT domainHECT, E3 ligase catalytic domainPABC (PABP) domainPolyadenylate-binding protein/Hyperplastic disc proteinRegulator of chromosome condensation 1/beta-lactamase-inhibitor protein IIUbiquitin-associated…
1,"CG12141","FBgn0027084","64988","425","8","Lysyl-tRNA synthetase","lysyl-tRNA aminoacylation	","aminoacyl-tRNA synthetase multienzyme complexcytoplasmmitochondrion","ATP bindinglysine-tRNA ligase activitynucleic acid binding","Aminoacyl-tRNA synthetase, class IIAminoacyl-tRNA synthetase, class II (D/K/N)Bacterial/eukaryotic lysine-tRNA ligase, class IILysine-tRNA ligase, class IILysyl-tRNA synthetase, class II, C-terminalNucleic acid-binding, OB-foldOB-fold nucleic acid binding domain, A…
1,"CG3644","FBgn0000181","17727","420","7","bicaudal","embryonic development via the syncytial blastoderm	intracellular mRNA localization involved in anterior/posterior axis specification	pole plasm protein localization	protein transport	regulation of establishment of protein localization	regulation of pole plasm oskar mRNA localization	","nascent polypeptide-associated complex","protein bindingprotein transporter activity","NAC A/B domain superfamilyNascent polypeptide-associated complex NAC domain"
1,"CG3395","FBgn0010408","16312","420","11","Ribosomal protein S9","","","",""
1,"CG10198","FBgn0039120","210927","420","8","Nucleoporin 98-96kD","RNA export from nucleus	cellular response to ecdysone	cellular response to heat	germ-line stem cell population maintenance	heat shock-mediated polytene chromosome puffing	larval lymph gland hemopoiesis	male germ-line stem cell population maintenance	negative regulation by host of viral transcription	poly(A)+ mRNA export from nucleus	positive regulation of actin filament polymerization	positive regulation of defense response to virus by host	positive regulation of gene expression	positive regulation of transcription by RNA polymerase II	positive regulation of transcription initiation from RNA polymerase II promoter	posttranscriptional tethering of RNA polymerase II gene DNA at nuclear periphery	protein import into nucleus	response to ecdysone	telomere tethering at nuclear periphery	transcriptional activation by promoter-enhancer looping	","chromatincytoplasmnuclear porenuclear pore central transport channelnuclear pore cytoplasmic filamentsnuclear pore outer ringnucleuspolytene chromosomepolytene chromosome bandpolytene chromosome puff","RNA bindingchromatin DNA bindingnuclear localization sequence bindingpromoter-specific chromatin bindingprotein bindingstructural constituent of nuclear pore","Nuclear pore complex protein NUP98…
1,"CG12532","FBgn0010380","101759","419","7","Adaptor Protein complex 1/2, ? subunit","compound eye development	intracellular protein transport	positive regulation of autophagy	vesicle-mediated transport	","AP-2 adaptor complexAP-type membrane coat adaptor complexclathrin-coated pitclathrin-coated vesicleplasma membranetrans-Golgi network","clathrin bindingprotein transporter activity","AP complex subunit betaAP-1/2/4 complex subunit betaArmadillo-like helicalArmadillo-type foldBeta-adaptin appendage, C-terminal subdomainClathrin adaptor, alpha/beta/gamma-adaptin, appendage, Ig-like subdomainClat…
1,"CG3186","FBgn0034967","17856","419","10","eukaryotic translation elongation factor 5","autophagic cell death	multicellular organism reproduction	positive regulation of translational elongation	positive regulation of translational termination	regulation of apoptotic process	salivary gland cell autophagic cell death	translational frameshifting	wing disc development	","cytoplasm","ribosome bindingtranslation elongation factor activity","Nucleic acid-binding, OB-foldRibosomal protein L2, domain 2Translation elongation factor IF5A-likeTranslation elongation factor, IF5A C-terminalTranslation elongation factor, IF5A, hypusine siteTranslation protein SH3-like domain superfamily"
1,"CG9999","FBgn0003346","66488","418","6","Ran GTPase activating protein","meiotic chromosome segregation	nucleocytoplasmic transport	positive regulation of GTPase activity	protein export from nucleus	signal transduction	","perinuclear region of cytoplasm","GTPase activator activityRNA bindingprotein binding","Leucine-rich repeatLeucine-rich repeat domain superfamilyRan GTPase-activating proteinRan-GTPase activating protein 1, C-terminal domain superfamily"
1,"CG1435","FBgn0026144","34100","418","8","sarcoplasmic calcium-binding protein","defense response to Gram-negative bacterium	","cytosolnucleoplasm","calcium ion binding","EF-Hand 1, calcium-binding siteEF-hand domainEF-hand domain pair"
1,"CG1354","FBgn0030151","39707","418","5","CG1354","","","",""
1,"CG14213","FBgn0031047","34597","418","9","Required for cell differentiation 1","mRNA catabolic process	negative regulation of translation	","CCR4-NOT complexCCR4-NOT core complexP-body","molecular_function","Armadillo-like helicalArmadillo-type foldCCR4-NOT transcription complex subunit 9"
1,"CG9946","FBgn0004925","38806","417","9","eIF-2?","formation of translation initiation ternary complex	mitotic spindle elongation	mitotic spindle organization	translational initiation	","cytosoleukaryotic translation initiation factor 2 complexeukaryotic translation initiation factor 2B complex","GTP bindingtRNA bindingtranslation initiation factor activity","Nucleic acid-binding, OB-foldNucleic acid-binding, OB-fold-likeS1 domainTranslation initiation factor 2, alpha subunit"
1,"CG7433","FBgn0036927","54872","417","8","?-aminobutyric acid transaminase","cellular amino acid metabolic process	gamma-aminobutyric acid catabolic process	regulation of carbohydrate metabolic process	regulation of circadian sleep/wake cycle	regulation of glutamate metabolic process	","mitochondrial matrixmitochondrion","4-aminobutyrate transaminase activitypyridoxal phosphate binding","4-aminobutyrate aminotransferase, eukaryoticAminotransferase class-IIIPyridoxal phosphate-dependent transferasePyridoxal phosphate-dependent transferase domain 1Pyridoxal phosphate-dependent transferase, major domain"
1,"CG6258","FBgn0028700","41065","416","7","Replication factor C 38kD subunit","DNA-dependent DNA replication	leading strand elongation	sister chromatid cohesion	","DNA replication factor C complexElg1 RFC-like complexnucleus","DNA clamp loader activity","AAA+ ATPase domainDNA polymerase III, clamp loader complex, gamma/delta/delta subunit, C-terminalP-loop containing nucleoside triphosphate hydrolaseReplication factor C, C-terminal"
1,"CG2175","FBgn0000427","135539","414","8","defective chorion 1","","","",""
1,"CG33869","FBgn0053869","11356","414","8","His4:CG33869","DNA-templated transcription, initiation	nucleosome assembly	","nucleosomenucleus","DNA bindinghistone bindingprotein heterodimerization activity","CENP-T/Histone H4, histone foldHistone H4Histone H4, conserved siteHistone-foldTATA box binding protein associated factor (TAF)"
1,"CG3800","FBgn0034802","18431","413","7","CCHC-type zinc finger nucleic acid binding protein","biological_process	","cellular_component","nucleic acid bindingzinc ion binding","Zinc finger, CCHC-typeZinc finger, CCHC-type superfamily"
1,"CG11140","FBgn0010548","56206","411","8","Aldehyde dehydrogenase type III","cellular aldehyde metabolic process	oxidation-reduction process	","","3-chloroallyl aldehyde dehydrogenase activity","Aldehyde dehydrogenase NAD(P)-dependentAldehyde dehydrogenase domainAldehyde dehydrogenase, C-terminalAldehyde dehydrogenase, N-terminalAldehyde dehydrogenase, cysteine active siteAldehyde dehydrogenase, glutamic acid active siteAldehyde/histidinol dehydrogenase"
1,"CG6287","FBgn0032350","35489","411","9","CG6287","oxidation-reduction process	","","NAD bindingphosphoglycerate dehydrogenase activity","D-isomer specific 2-hydroxyacid dehydrogenase, NAD-binding domainD-isomer specific 2-hydroxyacid dehydrogenase, NAD-binding domain conserved site 1D-isomer specific 2-hydroxyacid dehydrogenase, catalytic domainNAD(P)-binding domain superfamily"
1,"CG3109","FBgn0023519","28045","410","10","mitochondrial ribosomal protein L16","mitochondrial translation	translation	","mitochondrial large ribosomal subunit","rRNA bindingstructural constituent of ribosome","Ribosomal protein L10e/L16Ribosomal protein L10e/L16 superfamilyRibosomal protein L16"
1,"CG3226","FBgn0029882","25813","410","6","CG3226","heart development	","nucleus","S100 protein bindingtubulin bindingubiquitin protein ligase binding","CS domainCalcyclin-binding Protein, CS domainCalcyclin-binding protein, N-terminalHSP20-like chaperoneSGS domainSiah interacting protein, N-terminal"
1,"CG8858","FBgn0033698","213563","410","8","CG8858","biological_process	proteasome assembly	","nucleusproteasome complex","molecular_functionprotein-containing complex scaffold activity","Armadillo-like helicalArmadillo-type foldProteasome component Ecm29"
1,"CG4659","FBgn0010747","56105","409","6","Signal recognition particle protein 54k","SRP-dependent cotranslational protein targeting to membrane	SRP-dependent cotranslational protein targeting to membrane, signal sequence recognition	","signal recognition particlesignal recognition particle, endoplasmic reticulum targeting","7S RNA bindingGTP bindingGTPase activitysignal sequence binding","AAA+ ATPase domainLeucine-rich repeat domain superfamilyP-loop containing nucleoside triphosphate hydrolaseSignal recognition particle, SRP54 subunitSignal recognition particle, SRP54 subunit, GTPase domainSignal recognition particle, SRP54…
1,"CG3431","FBgn0011327","37879","409","8","Ubiquitin carboxy-terminal hydrolase L5","proteasome-mediated ubiquitin-dependent protein catabolic process	protein deubiquitination	ubiquitin-dependent protein catabolic process	","cytoplasmnucleusproteasome complexproteasome regulatory particle","thiol-dependent ubiquitin-specific protease activity","Papain-like cysteine peptidase superfamilyPeptidase C12, ubiquitin carboxyl-terminal hydrolasePeptidase C12, ubiquitin carboxyl-terminal hydrolase superfamilyUbiquitinyl hydrolase, UCH37 type"
1,"CG11001","FBgn0013954","11705","409","6","FK506-binding protein 12kD","chaperone-mediated protein folding	protein peptidyl-prolyl isomerization	","cytoplasmplasma membrane","peptidyl-prolyl cis-trans isomerase activity","FKBP-type peptidyl-prolyl cis-trans isomerase domainPeptidyl-prolyl cis-trans isomerase, FKBP-type"
1,"CG9247","FBgn0032924","72688","409","7","Nibbler","mature miRNA 3'-end processing	piRNA metabolic process	","ribonucleoprotein complex","3'-5' exonuclease activity3'-5'-exoribonuclease activity involved in mature miRNA 3'-end processingnucleic acid binding","3'-5' exonuclease domainExonuclease Mut-7, DEDDy 3'-5' exonuclease domainRibonuclease H superfamilyRibonuclease H-like superfamily"
1,"CG2852","FBgn0034753","22185","408","7","CG2852","multicellular organism reproduction	protein folding	protein peptidyl-prolyl isomerization	","cytoplasmic vesicleendomembrane systemendoplasmic reticulum lumenextracellular regionextracellular spaceintegral component of membrane","cyclosporin A bindingpeptidyl-prolyl cis-trans isomerase activityunfolded protein binding","Cyclophilin-like domain superfamilyCyclophilin-type peptidyl-prolyl cis-trans isomeraseCyclophilin-type peptidyl-prolyl cis-trans isomerase domainCyclophilin-type pept…
1,"CG7109","FBgn0004177","35906","407","7","microtubule star","R7 cell fate commitment	asymmetric neuroblast division	autophagy	centriole replication	centrosome cycle	chromosome segregation	establishment of epithelial cell polarity	microtubule cytoskeleton organization	mitotic cell cycle	negative regulation of hippo signaling	negative regulation of insulin receptor signaling pathway	negative regulation of neuroblast proliferation	negative regulation of protein kinase B signaling	negative regulation of protein phosphorylation	negative regulation of smoothened signaling pathway	oogenesis	positive regulation of canonical Wnt signaling pathway	positive regulation of smoothened signaling pathway	protein dephosphorylation	response to light stimulus	spindle assembly	spindle organization	wing disc dorsal/ventral pattern formation	","centriolecytoplasmnucleoplasmprotein phosphatase type 2A complex","phosphatase regulator activityprotein serine/threonine phosphatase activity","Calcineurin-like phosphoesterase domain, ApaH typeMetallo-dependent phosphatase-likeSerine/threonine-specific protein phosphatase/bis(5-nucleosyl)-tetraphosphatase"
1,"CG6767","FBgn0036030","38623","407","3","CG6767","5-phosphoribose 1-diphosphate biosynthetic process	nucleoside metabolic process	nucleotide biosynthetic process	purine nucleotide biosynthetic process	ribonucleoside monophosphate biosynthetic process	","cytoplasmribose phosphate diphosphokinase complex","magnesium ion bindingribose phosphate diphosphokinase activity","Phosphoribosyl pyrophosphate synthetase, conserved sitePhosphoribosyltransferase domainPhosphoribosyltransferase-likeRibose-phosphate pyrophosphokinaseRibose-phosphate pyrophosphokinase, N-terminal domainRibose-phosphate pyrophosphokinase, bacterial-type"
1,"CG40411","FBgn0010247","114640","406","6","Poly-(ADP-ribose) polymerase","Cajal body organization	chromosome organization	dorsal/ventral axis specification, ovarian follicular epithelium	double-strand break repair	heat shock-mediated polytene chromosome puffing	innate immune response	maintenance of protein location in nucleus	metamorphosis	nucleolus organization	polytene chromosome puffing	positive regulation of antibacterial peptide biosynthetic process	positive regulation of protein localization to nucleus	protein ADP-ribosylation	protein poly-ADP-ribosylation	rRNA transcription	regulation of RNA splicing	regulation of transcription, DNA-templated	","Cajal bodychromosomehistone locus bodynuclear euchromatinnucleolusnucleuspolytene chromosomepolytene chromosome puff","DNA bindingNAD bindingNAD+ ADP-ribosyltransferase activityhistone bindingprotein ADP-ribosylase activityzinc ion binding","BRCT domainBRCT domain superfamilyPADR1 domainPADR1 domain superfamilyPoly [ADP-ribose] polymerasePoly(ADP-ribose) polymerase, catalytic domainPoly(ADP-ri…
1,"CG4236","FBgn0263347","48880","406","6","Chromatin assembly factor 1 subunit","DNA repair	DNA replication-dependent nucleosome assembly	chromatin assembly	chromatin silencing	cytokinesis	dendrite morphogenesis	eggshell chorion gene amplification	histone acetylation	histone methylation	muscle organ development	negative regulation of transcription by RNA polymerase II	neuron development	nucleosome assembly	nucleosome mobilization	nucleosome positioning	regulation of mitotic cell cycle	transcription, DNA-templated	","ACF complexCAF-1 complexESC/E(Z) complexMyb complexNURF complexNuRD complexSin3-type complexhistone methyltransferase complexnucleuspolytene chromosometranscription factor complex","chromatin bindinghistone acetyltransferase bindinghistone bindinghistone deacetylase bindinghistone methyltransferase activityhistone methyltransferase activity (H3-K27 specific)histone methyltransferase activity (…
1,"CG12403","FBgn0020368","68608","405","6","Vacuolar H<up>+</up> ATPase subunit 68-1","cellular response to hypoxia	proton transport	","plasma membranevacuolar proton-transporting V-type ATPase, V1 domain","","ATP synthase, alpha subunit, C-terminalATPase, F1/V1 complex, beta/alpha subunit, C-terminalATPase, F1/V1/A1 complex, alpha/beta subunit, N-terminal domainATPase, F1/V1/A1 complex, alpha/beta subunit, nucleotide-binding domainATPase, V1 complex, subunit AATPase, alpha/beta subunit, nucleotide-binding domain, active siteV…
1,"CG2051","FBgn0037376","48100","405","8","Histone acetyltransferase 1","CENP-A containing nucleosome assembly	chromatin silencing at telomere	defense response to Gram-negative bacterium	histone H4 acetylation	positive regulation of innate immune response	","nuclear chromatin","H4 histone acetyltransferase activityhistone binding","Acyl-CoA N-acyltransferaseHistone acetyl transferase 1, N-terminal domain superfamilyHistone acetyl transferase HAT1 N-terminalHistone acetyltransferase HAT1, C-terminalHistone acetyltransferase type B, catalytic subunit"
1,"CG5602","FBgn0262619","85263","404","4","DNA ligase 1","DNA biosynthetic process	DNA ligation involved in DNA repair	DNA recombination	Okazaki fragment processing involved in mitotic DNA replication	lagging strand elongation	","cytoplasmmitochondrionnuclear replication forknucleus","ATP bindingDNA bindingDNA ligase (ATP) activity","DNA ligase, ATP-dependentDNA ligase, ATP-dependent, C-terminalDNA ligase, ATP-dependent, N-terminalDNA ligase, ATP-dependent, N-terminal domain superfamilyDNA ligase, ATP-dependent, centralDNA ligase, ATP-dependent, conserved siteNucleic acid-binding, OB-fold"
1,"CG16908","FBgn0037741","124599","401","6","CG16908","","","","Armadillo-type foldTEL2-interacting protein 1"
1,"CG8811","FBgn0033757","98459","400","7","muskelin","oocyte maturation	regulation of cell-matrix adhesion	","cytoplasm","molecular_function","CTLH, C-terminal LisH motifGalactose-binding-like domain superfamilyKelch repeat type 1Kelch-type beta propellerLIS1 homology motifMuskelin, N-terminal"
1,"CG4265","FBgn0010288","25972","399","9","Ubiquitin carboxy-terminal hydrolase","protein deubiquitination	ubiquitin-dependent protein catabolic process	","cytoplasm","thiol-dependent ubiquitin-specific protease activity","Papain-like cysteine peptidase superfamilyPeptidase C12, ubiquitin carboxyl-terminal hydrolasePeptidase C12, ubiquitin carboxyl-terminal hydrolase superfamily"
1,"CG5320","FBgn0001098","62819","396","9","Glutamate dehydrogenase","NADH oxidation	glutamate catabolic process to 2-oxoglutarate	glutamate metabolic process	sperm storage	","cytoplasmcytosolmitochondrial matrixmitochondrion","glutamate dehydrogenase (NAD+) activityglutamate dehydrogenase [NAD(P)+] activityidentical protein binding","Glutamate dehydrogenaseGlutamate/phenylalanine/leucine/valine dehydrogenaseGlutamate/phenylalanine/leucine/valine dehydrogenase, C-terminalGlutamate/phenylalanine/leucine/valine dehydrogenase, dimerisation domainLeu/Phe/Val dehydrogena…
1,"CG9273","FBgn0032906","26532","396","6","Replication protein A2","DNA replication	DNA topological change	DNA unwinding involved in DNA replication	base-excision repair	double-strand break repair via homologous recombination	heteroduplex formation	mismatch repair	mitotic recombination	nucleotide-excision repair	positive regulation of helicase activity	reciprocal meiotic recombination	regulation of DNA damage checkpoint	telomere maintenance via recombination	telomere maintenance via telomerase	","DNA replication factor A complexchromatinchromosome, telomeric regioncondensed nuclear chromosomenucleoplasmsite of double-strand break","G-rich strand telomeric DNA bindingdamaged DNA bindingdouble-stranded DNA bindingprotein bindingsequence-specific DNA bindingsingle-stranded DNA binding","Nucleic acid-binding, OB-foldReplication factor A protein 2Replication factor A protein-likeReplication…
1,"CG1970","FBgn0039909","53163","395","10","NADH dehydrogenase (ubiquinone) 49 kDa subunit","mitochondrial electron transport, NADH to ubiquinone	","mitochondrial respiratory chain complex Imitochondrion","NAD bindingNADH dehydrogenase activityquinone binding","NAD(P)H-quinone oxidoreductase subunit D/HNADH-quinone oxidoreductase, subunit DNADH-quinone oxidoreductase, subunit D superfamilyNADH:ubiquinone oxidoreductase, 49kDa subunit, conserved site[NiFe]-hydrogenase, large subunit"
1,"CG33129","FBgn0053129","76186","392","7","CG33129","response to hyperoxia	","Golgi apparatusendomembrane systemendoplasmic reticulum","molecular_function","Armadillo-type foldTransmembrane protein 214"
1,"CG10033","FBgn0000721","122047","391","9","foraging","feeding behavior	habituation	larval feeding behavior	larval locomotory behavior	long-term memory	motor neuron axon guidance	protein phosphorylation	regulation of BMP signaling pathway	regulation of heart contraction	regulation of response to food	response to sucrose	short-term memory	","cytoplasmcytosolplasma membrane","ATP bindingcGMP-dependent protein kinase activityprotein serine/threonine kinase activity","AGC-kinase, C-terminalCyclic nucleotide-binding domainCyclic nucleotide-binding, conserved siteCyclic nucleotide-binding-likeProtein kinase domainProtein kinase, ATP binding siteProtein kinase-like domain superfamilyRmlC-like jelly roll foldSerine/threonine-protein kina…
1,"CG8186","FBgn0022097","27610","390","7","Vacuolar H<up>+</up> ATPase 36kD subunit 1","ATP hydrolysis coupled proton transport	","membraneplasma membrane proton-transporting V-type ATPase complexvacuolar proton-transporting V-type ATPase, V1 domain","protein bindingproton-transporting ATPase activity, rotational mechanism","ATPase, V1 complex, subunit D"
1,"CG10077","FBgn0035720","88431","390","7","CG10077","","","ATP bindingRNA helicase activitynucleic acid binding","ATP-dependent RNA helicase DEAD-box, conserved siteDEAD/DEAH box helicase domainHelicase superfamily 1/2, ATP-binding domainHelicase, C-terminalP-loop containing nucleoside triphosphate hydrolaseRNA helicase, DEAD-box type, Q motif"
1,"CG10944","FBgn0004922","28528","389","6","Ribosomal protein S6","immune response	mitotic spindle elongation	mitotic spindle organization	translation	","cytosolic small ribosomal subunitlipid dropletribosome","structural constituent of ribosome","Ribosomal protein S6, eukaryoticRibosomal protein S6eRibosomal protein S6e, conserved site"
1,"CG2922","FBgn0037346","49331","389","8","extra bases","long-term memory	neuron fate commitment	","cellular_componentcytoplasm","protein bindingribosome binding","W2 domain"
1,"CG2746","FBgn0002607","24121","388","9","Ribosomal protein L19","cytoplasmic translation	translation	","cytosolic large ribosomal subunitcytosolic ribosomeribosome","structural constituent of ribosome","Ribosomal protein L19, eukaryoticRibosomal protein L19/L19eRibosomal protein L19/L19e conserved siteRibosomal protein L19/L19e, domain 1Ribosomal protein L19/L19e, domain 2Ribosomal protein L19/L19e, domain 3"
1,"CG6382","FBgn0020443","66824","387","6","eukaryotic translation release factor 3","cytoplasmic translational termination	translation	translational termination	","cytosoltranslation release factor complex","GTP bindingGTPase activitytranslation release factor activitytranslation termination factor activity","Ataxin-2, C-terminalP-loop containing nucleoside triphosphate hydrolaseTr-type G domain, conserved siteTranscription factor, GTP-binding domainTranslation elongation factor EF1A/initiation factor IF2gamma, C-terminalTranslation elongation factor EFT…
1,"CG7834","FBgn0039697","27247","386","6","CG7834","negative regulation of neuroblast proliferation	oxidative phosphorylation	","cytosolmitochondrial electron transfer flavoprotein complexmitochondrion","electron transfer activity","Electron transfer flavoprotein, alpha/beta-subunit, N-terminalElectron transfer flavoprotein, beta subunitElectron transfer flavoprotein, beta subunit, N-terminalElectron transfer flavoprotein, beta-subunit, conserved siteRossmann-like alpha/beta/alpha sandwich fold"
1,"CG30122","FBgn0050122","140732","386","5","CG30122","mRNA splicing, via spliceosome	","precatalytic spliceosome","","B30.2/SPRY domainConcanavalin A-like lectin/glucanase domain superfamilyHeterogeneous nuclear ribonucleoprotein U, SPRY domainP-loop containing nucleoside triphosphate hydrolaseSAP domainSAP domain superfamilySPRY domain"
1,"CG2960","FBgn0003941","14950","385","7","Ribosomal protein L40","cellular protein modification process	cytoplasmic translation	modification-dependent protein catabolic process	protein ubiquitination	translation	ubiquitin-dependent protein catabolic process	","cytoplasmcytosolic large ribosomal subunitcytosolic small ribosomal subunitnucleus","protein tagstructural constituent of ribosomeubiquitin protein ligase binding","Ribosomal protein L40eRibosomal protein L40e superfamilyUbiquitinUbiquitin conserved siteUbiquitin domainUbiquitin-like domain superfamily"
1,"CG6223","FBgn0008635","108121","381","6","Coat Protein (coatomer) ?","ER to Golgi vesicle-mediated transport	cell morphogenesis	defense response to Gram-negative bacterium	intra-Golgi vesicle-mediated transport	intracellular protein transport	positive regulation of innate immune response	regulation of lipid storage	","COPI vesicle coatGolgi apparatuscis-Golgi network membrane","structural molecule activity","Armadillo-like helicalArmadillo-type foldClathrin/coatomer adaptor, adaptin-like, N-terminalCoatomer beta subunit (COPB1)Coatomer beta subunit, C-terminalCoatomer beta subunit, appendage platform domain"
1,"CG8975","FBgn0011704","45224","380","8","Ribonucleoside diphosphate reductase small subunit","activation of cysteine-type endopeptidase activity involved in apoptotic process	deoxyribonucleotide biosynthetic process	oxidation-reduction process	","cytosol","ribonucleoside-diphosphate reductase activity, thioredoxin disulfide as acceptor","Ferritin-like superfamilyRibonucleotide reductase small subunitRibonucleotide reductase small subunit familyRibonucleotide reductase small subunit, acitve siteRibonucleotide reductase-like"
1,"CG12085","FBgn0028577","68081","380","5","half pint","alternative mRNA splicing, via spliceosome	cystoblast division	mRNA splice site selection	mRNA splicing, via spliceosome	negative regulation of cell proliferation	negative regulation of growth	regulation of alternative mRNA splicing, via spliceosome	regulation of cell growth	","catalytic step 2 spliceosomenucleusprecatalytic spliceosomeprotein-containing complex","mRNA bindingpoly(U) RNA bindingprotein binding","Nucleotide-binding alpha-beta plait domain superfamilyPUF60, RNA recognition motif 1PUF60, RNA recognition motif 2PUF60, RNA recognition motif 3Poly-U binding splicing factor, half-pintRNA recognition motif domainRNA recognition motif domain, eukaryoteRNA-bin…
1,"CG4738","FBgn0032347","161415","380","6","CG4738","","","","WD40 repeat-like-containing domain"
1,"CG8922","FBgn0002590","25694","370","8","Ribosomal protein S5a","cytoplasmic translation	ribosomal small subunit assembly	translation	","cytoplasmcytosolic ribosomecytosolic small ribosomal subunitnuclear chromosomenucleolus","mRNA bindingrRNA bindingstructural constituent of ribosome","Ribosomal protein S5/S7Ribosomal protein S5/S7, eukaryotic/archaealRibosomal protein S7 domainRibosomal protein S7 domain superfamilyRibosomal protein S7, conserved site"
1,"CG6235","FBgn0004889","57436","370","6","twins","centriole replication	centrosome cycle	imaginal disc pattern formation	maintenance of neuroblast polarity	metaphase/anaphase transition of mitotic cell cycle	mitotic cell cycle	negative regulation of neuroblast proliferation	peptidyl-serine dephosphorylation	positive regulation of canonical Wnt signaling pathway	positive regulation of smoothened signaling pathway	protein dephosphorylation	protein stabilization	regulation of mitotic metaphase/anaphase transition	sensory organ development	","cytoplasmcytosolnucleusprotein phosphatase type 2A complex","protein phosphatase regulator activityprotein serine/threonine phosphatase activity","Protein phosphatase 2A regulatory subunit PR55Protein phosphatase 2A regulatory subunit PR55, conserved siteWD40 repeatWD40-repeat-containing domain superfamilyWD40/YVTN repeat-like-containing domain superfamily"
1,"CG42396","FBgn0259745","91619","370","6","wech","instar larval development	muscle attachment	proteasome-mediated ubiquitin-dependent protein catabolic process	protein polyubiquitination	regulation of cell-cell adhesion mediated by integrin	","intracellularmuscle tendon junction","protein binding, bridgingubiquitin protein ligase activityzinc ion binding","B-box-type zinc fingerNHL repeatNHL repeat, subgroupSix-bladed beta-propeller, TolB-like"
1,"CG6453","FBgn0032643","62237","369","9","Glucosidase 2 ? subunit","N-glycan processing	","endomembrane system","","EF-Hand 1, calcium-binding siteEF-hand domain pairGlucosidase 2 subunit betaGlucosidase 2 subunit beta-likeGlucosidase II beta subunit, N-terminalGlucosidase II beta subunit-likeLDL receptor-like superfamilyLow-density lipoprotein (LDL) receptor class A repeatMannose-6-phosphate receptor binding domain superfamily"
1,"CG8479","FBgn0033914","112093","369","4","CG8479","","","GTP bindinghydrolase activity, acting on acid anhydrides, in phosphorus-containing anhydrides","Dynamin, GTPase domain"
1,"CG7528","FBgn0029113","78344","366","7","Ubiquitin activating enzyme 2","humoral immune response	positive regulation of MyD88-dependent toll-like receptor signaling pathway	positive regulation of NF-kappaB transcription factor activity	protein sumoylation	","SUMO activating enzyme complexcytoplasmnucleus","SUMO activating enzyme activityubiquitin activating enzyme binding","SUMO-activating enzyme subunit Uba2THIF-type NAD/FAD binding foldUbiquitin-activating enzymeUbiquitin-activating enzyme E1, Cys active siteUbiquitin-activating enzyme, catalytic cysteine domainUbiquitin/SUMO-activating enzyme ubiquitin-like domain"
1,"CG1987","FBgn0030479","16927","366","8","Rbp1-like","RNA splicing	mRNA cis splicing, via spliceosome	mRNA splicing, via spliceosome	regulation of alternative mRNA splicing, via spliceosome	regulation of gene expression	regulation of mRNA 3'-end processing	regulation of transcriptional start site selection at RNA polymerase II promoter	","precatalytic spliceosome","RNA bindingmRNA binding","Nucleotide-binding alpha-beta plait domain superfamilyRNA recognition motif domainRNA-binding domain superfamily"
1,"CG2286","FBgn0017566","79316","364","7","NADH dehydrogenase (ubiquinone) 75 kDa subunit","ATP synthesis coupled electron transport	cellular respiration	reactive oxygen species metabolic process	","mitochondrial respiratory chain complex Imitochondrionplasma membrane respiratory chain complex I","4 iron, 4 sulfur cluster bindingNADH dehydrogenase (ubiquinone) activityNADH dehydrogenase activityelectron transfer activity","2Fe-2S ferredoxin-like superfamily2Fe-2S ferredoxin-type iron-sulfur binding domainMolybdopterin oxidoreductaseMolybdopterin oxidoreductase, 4Fe-4S domainNADH-quinone o…
1,"CG9674","FBgn0036663","233630","364","5","CG9674","ammonia assimilation cycle	glutamate biosynthetic process	oxidation-reduction process	","","FMN bindingflavin adenine dinucleotide bindingglutamate synthase (NADH) activityiron ion bindingiron-sulfur cluster bindingoxidoreductase activity","Aldolase-type TIM barrelAlpha-helical ferredoxinDihydroprymidine dehydrogenase domain IIFAD/NAD(P)-binding domainFAD/NAD(P)-binding domain superfamilyGlutamate synthase domainGlutamate synthase, NADH/NADPH, small subunit 1Glutamate synthase, al…
1,"CG6778","FBgn0027088","85782","362","7","Glycyl-tRNA synthetase","dendrite morphogenesis	glycyl-tRNA aminoacylation	larval lymph gland hemopoiesis	mitochondrial glycyl-tRNA aminoacylation	","cytoplasmmitochondrion","ATP bindingglycine-tRNA ligase activity","Aminoacyl-tRNA synthetase, class IIAminoacyl-tRNA synthetase, class II (G/ P/ S/T)Anticodon-bindingAnticodon-binding domain superfamilyGlycyl-tRNA synthetaseGlycyl-tRNA synthetase-like core domainGlycyl-tRNA synthetase/DNA polymerase subunit gamma-2S15/NS1, RNA-bindingWHEP-TRS domain"
1,"CG4703","FBgn0038742","43994","362","4","Arc42","butyrate catabolic process	oxidation-reduction process	","mitochondrion","acyl-CoA dehydrogenase activitybutyryl-CoA dehydrogenase activityflavin adenine dinucleotide binding","Acyl-CoA dehydrogenase, conserved siteAcyl-CoA dehydrogenase-like, C-terminalAcyl-CoA dehydrogenase/oxidase C-terminalAcyl-CoA dehydrogenase/oxidase, N-terminalAcyl-CoA dehydrogenase/oxidase, N-terminal and middle domain superfamilyAcyl-CoA dehydrogenase/oxidase, N-terminal do…
1,"CG2098","FBgn0266268","43937","362","9","Ferrochelatase","heme biosynthetic process	protoporphyrinogen IX biosynthetic process	","mitochondrial inner membranemitochondrion","ferrochelatase activity","FerrochelataseFerrochelatase, C-terminalFerrochelatase, N-terminalFerrochelatase, active site"
1,"CG9048","FBgn0003979","14496","361","4","Vitelline membrane 26Aa","oogenesis	vitelline membrane formation involved in chorion-containing eggshell formation	","vitelline envelope","","Vitelline membrane cysteine-rich domain"
1,"CG7436","FBgn0020392","54074","361","7","N-myristoyl transferase","N-terminal peptidyl-glycine N-myristoylation	N-terminal protein myristoylation	dorsal closure	","cytoplasmmembrane","glycylpeptide N-tetradecanoyltransferase activity","Acyl-CoA N-acyltransferaseMyristoyl-CoA:protein N-myristoyltransferaseMyristoyl-CoA:protein N-myristoyltransferase, C-terminalMyristoyl-CoA:protein N-myristoyltransferase, N-terminalMyristoyl-CoA:protein N-myristoyltransferase, conserved site"
1,"CG4863","FBgn0020910","18262","361","6","Ribosomal protein L3","","","",""
1,"CG31453","FBgn0051453","46764","361","7","pachytene checkpoint 2","meiotic recombination checkpoint	reciprocal meiotic recombination	","chromosomenucleus","ATP binding","AAA+ ATPase domainATPase, AAA-type, conserved siteATPase, AAA-type, coreClpA/B familyP-loop containing nucleoside triphosphate hydrolase"
1,"CG1435","FBgn0026144","64057","360","7","sarcoplasmic calcium-binding protein","","","",""
1,"CG4265","FBgn0010288","25552","359","8","Ubiquitin carboxy-terminal hydrolase","","","",""
1,"CG12298","FBgn0003545","71848","357","6","subito","embryonic cleavage	female meiosis chromosome segregation	male meiotic nuclear division	meiotic spindle midzone assembly	meiotic spindle organization	metaphase/anaphase transition of mitotic cell cycle	microtubule-based movement	mitotic cell cycle	mitotic spindle organization	","kinesin complexmicrotubulemicrotubule associated complexnucleusspindle microtubulespindle midzonespindle pole","ATP bindingATPase activitymicrotubule bindingmicrotubule motor activity","Kinesin motor domainKinesin motor domain superfamilyKinesin motor domain, conserved siteKinesin-like proteinP-loop containing nucleoside triphosphate hydrolase"
1,"CG10851","FBgn0004587","39758","357","9","B52","RNA splicing	defense response to virus	mRNA cis splicing, via spliceosome	mRNA splicing, via spliceosome	mitotic G1/S transition checkpoint	mitotic cell cycle	regulation of alternative mRNA splicing, via spliceosome	regulation of gene expression	regulation of mRNA 3'-end processing	regulation of mRNA splicing, via spliceosome	regulation of transcriptional start site selection at RNA polymerase II promoter	","catalytic step 2 spliceosomenuclear specknucleusomega specklepolytene chromosomeprecatalytic spliceosometranscriptionally active chromatin","RNA bindingmRNA binding","Nucleotide-binding alpha-beta plait domain superfamilyRNA recognition motif domainRNA-binding domain superfamilySerine/arginine-rich splicing factor SRSF4-like, RNA recognition motif 1"
1,"CG6455","FBgn0019960","82148","357","7","Mitofilin","mitochondrion morphogenesis	mitochondrion organization	","cytoplasmmitochondrial inner membranemitochondrion","ATP-dependent protein bindingprotein kinase binding","Mitochondrial inner membrane protein Mitofilin"
1,"CG6459","FBgn0034259","29187","357","7","P32","chromatin remodeling	fertilization, exchange of chromosomal proteins	neuromuscular synaptic transmission	nucleosome assembly	positive regulation of mitochondrial translation	regulation of calcium-mediated signaling	sperm chromatin decondensation	","mitochondrial matrixmitochondrionnucleus","histone bindingmRNA bindingmitochondrial ribosome bindingtranslation activator activity","Mitochondrial glycoproteinMitochondrial glycoprotein superfamily"
1,"CG12082","FBgn0035402","92723","357","6","Ubiquitin specific protease 5","compound eye photoreceptor cell differentiation	free ubiquitin chain depolymerization	negative regulation of JNK cascade	negative regulation of apoptotic process	proteasome-mediated ubiquitin-dependent protein catabolic process	protein K48-linked deubiquitination	protein deubiquitination	regulation of proteasome assembly	ubiquitin recycling	","cytoplasmnucleus","Lys48-specific deubiquitinase activitycysteine-type endopeptidase activitythiol-dependent ubiquitin-specific protease activityzinc ion binding","Papain-like cysteine peptidase superfamilyPeptidase C19, ubiquitin carboxyl-terminal hydrolaseUBA-like superfamilyUbiquitin specific protease domainUbiquitin specific protease, conserved siteUbiquitin-associated domainUbiquitinyl hy…
1,"CG10077","FBgn0035720","51356","357","6","CG10077","","","",""
1,"CG5590","FBgn0039537","44556","357","7","CG5590","","peroxisome","","NAD(P)-binding domain superfamilySCP2 sterol-binding domainSCP2 sterol-binding domain superfamilyShort-chain dehydrogenase/reductase SDR"
1,"CG6958","FBgn0039004","135889","355","5","Nucleoporin 133kD","mRNA export from nucleus	nuclear pore distribution	protein import into nucleus	","condensed chromosome kinetochorenuclear pore outer ring","structural constituent of nuclear pore","Nuclear pore complex protein Nup133-likeNucleoporin, Nup133/Nup155-like, C-terminalNucleoporin, Nup133/Nup155-like, N-terminalWD40/YVTN repeat-like-containing domain superfamily"
1,"CG5170","FBgn0027835","144786","354","6","Dodeca-satellite-binding protein 1","chromosome condensation	chromosome segregation	heterochromatin assembly	positive regulation of translation	","heterochromatinnucleuspolytene chromosome chromocenterribonucleoprotein complex","mRNA 3'-UTR bindingsatellite DNA bindingsingle-stranded DNA binding","K Homology domainK Homology domain, type 1K Homology domain, type 1 superfamily"
1,"CG9741","FBgn0000447","44406","353","7","Dihydroorotate dehydrogenase","'de novo' pyrimidine nucleobase biosynthetic process	oxidation-reduction process	pyrimidine ribonucleotide biosynthetic process	","mitochondrial inner membranemitochondrial intermembrane spacemitochondrionplasma membrane","dihydroorotate dehydrogenase activity","Aldolase-type TIM barrelDihydroorotate dehydrogenase domainDihydroorotate dehydrogenase, class 2Dihydroorotate dehydrogenase, conserved site"
1,"CG1591","FBgn0029133","28242","352","6","REG","mRNA splicing, via spliceosome	positive regulation of endopeptidase activity	regulation of G1/S transition of mitotic cell cycle	regulation of proteasomal protein catabolic process	","catalytic step 2 spliceosomecytoplasmnucleolusnucleoplasmnucleuspolytene chromosome interbandpolytene chromosome puffprecatalytic spliceosomeproteasome activator complex","endopeptidase activator activityendopeptidase inhibitor activity","Proteasome activator PA28Proteasome activator PA28, C-terminal domainProteasome activator PA28, C-terminal domain superfamilyProteasome activator PA28, N-ter…
1,"CG6778","FBgn0027088","76400","351","6","Glycyl-tRNA synthetase","","","",""
1,"CG17337","FBgn0033035","48230","348","7","CG17337","","","",""
1,"CG8711","FBgn0033260","94808","348","6","Cullin 4","cellular response to DNA damage stimulus	eggshell chorion gene amplification	negative regulation of smoothened signaling pathway	positive regulation of protein catabolic process	protein ubiquitination	ubiquitin-dependent protein catabolic process	","Cul4-RING E3 ubiquitin ligase complexcullin-RING ubiquitin ligase complexnucleus","ubiquitin protein ligase activityubiquitin protein ligase binding","Cullin homology domainCullin homology domain superfamilyCullin protein, neddylation domainCullin repeat-like-containing domain superfamilyCullin, N-terminalCullin, conserved siteCullin-4BWinged helix DNA-binding domain superfamilyWinged helix-li…
1,"CG9285","FBgn0000454","55958","347","5","Dipeptidase B","proteolysis	","cytoplasm","dipeptidyl-peptidase activitymanganese ion bindingmetalloexopeptidase activitytripeptidyl-peptidase activity","Peptidase M17, leucine aminopeptidase/peptidase BPeptidase M17, leucyl aminopeptidase, C-terminal"
1,"CG14476","FBgn0027588","105987","347","8","Glucosidase 2 ? subunit","carbohydrate metabolic process	","endomembrane systemextracellular region","carbohydrate bindinghydrolase activity, hydrolyzing O-glycosyl compounds","Galactose mutarotase-like domain superfamilyGlycoside hydrolase family 31Glycoside hydrolase family 31, N-terminal domainGlycoside hydrolase superfamilyGlycosyl hydrolase, all-beta"
1,"CG11624","FBgn0003943","85746","346","6","Ubiquitin-63E","autophagy	larval midgut cell programmed cell death	modification-dependent protein catabolic process	protein ubiquitination	","cytoplasmnucleus","protein tagubiquitin protein ligase binding","UbiquitinUbiquitin conserved siteUbiquitin domainUbiquitin-like domain superfamily"
1,"CG4538","FBgn0038745","71786","346","7","CG4538","protein catabolic process	protein folding	proteolysis	","mitochondrial matrixmitochondrion","ATP bindingATP-dependent peptidase activityserine-type endopeptidase activityunfolded protein binding","AAA+ ATPase domainATPase, AAA-type, coreClp ATPase, C-terminalClp protease, ATP-binding subunit ClpXP-loop containing nucleoside triphosphate hydrolase"
1,"CG1598","FBgn0033191","37833","345","6","CG1598","posttranslational protein targeting to endoplasmic reticulum membrane	tail-anchored membrane protein insertion into ER membrane	","GET complex","ATP bindingATPase activity","Anion-transporting ATPase-like domainArsenical pump ATPase, ArsA/GET3Arsenical pump ATPase, ArsA/GET3, eukaryoticP-loop containing nucleoside triphosphate hydrolase"
1,"CG32473","FBgn0052473","113287","345","6","CG32473","angiotensin maturation	peptide catabolic process	proteolysis	","cytoplasm","metalloaminopeptidase activitypeptide bindingzinc ion binding","Aminopeptidase AAminopeptidase N-typeERAP1-like C-terminal domainPeptidase M1, alanine aminopeptidase/leukotriene A4 hydrolasePeptidase M1, membrane alanine aminopeptidase, N-terminal"
1,"CG12170","FBgn0037356","46809","344","4","CG12170","fatty acid biosynthetic process	","","transferase activity, transferring acyl groups other than amino-acyl groups","3-oxoacyl-[acyl-carrier-protein] synthase 2Beta-ketoacyl synthase, C-terminalBeta-ketoacyl synthase, N-terminalBeta-ketoacyl synthase, active sitePolyketide synthase, beta-ketoacyl synthase domainThiolase-like"
1,"CG6303","FBgn0037808","544482","342","5","Bruce","cellular response to starvation	negative regulation of apoptotic process	negative regulation of macroautophagy	oogenesis	programmed cell death	sperm individualization	spermatid development	","","ubiquitin-protein transferase activity","BIR repeatBaculoviral IAP repeat-containing protein 6Ubiquitin-conjugating enzyme E2Ubiquitin-conjugating enzyme/RWD-likeWD40-repeat-containing domainWD40/YVTN repeat-like-containing domain superfamily"
1,"CG12079","FBgn0266582","30136","341","6","NADH dehydrogenase (ubiquinone) 30 kDa subunit","oxidation-reduction process	reactive oxygen species metabolic process	","mitochondrial respiratory chain complex Imitochondrion","NADH dehydrogenase (ubiquinone) activityNADH dehydrogenase activity","NADH dehydrogenase, subunit CNADH:ubiquinone oxidoreductase, 30kDa subunitNADH:ubiquinone oxidoreductase, 30kDa subunit superfamilyNADH:ubiquinone oxidoreductase, 30kDa subunit, conserved site"
1,"CG7185","FBgn0035872","71097","340","3","Cleavage and polyadenylation specific factor 6","regulation of alternative mRNA splicing, via spliceosome	","nucleus","mRNA bindingnucleic acid binding","CPSF6/7 familyCleavage and polyadenylation specificity factor subunit CG7185-likeNucleotide-binding alpha-beta plait domain superfamilyRNA recognition motif domainRNA-binding domain superfamily"
1,"CG7003","FBgn0036486","134293","340","9","Msh6","DNA repair	interstrand cross-link repair	intrinsic apoptotic signaling pathway in response to DNA damage	maintenance of DNA repeat elements	meiotic mismatch repair	mismatch repair	mitotic G2 DNA damage checkpoint	negative regulation of DNA endoreduplication	negative regulation of DNA recombination	positive regulation of helicase activity	pyrimidine dimer repair	replication fork arrest	response to UV	","MutSalpha complexmismatch repair complex","ADP bindingATP bindingDNA-dependent ATPase activityMutLalpha complex bindingdamaged DNA bindingfour-way junction DNA bindingguanine/thymine mispair bindingmethylated histone bindingsingle thymine insertion binding","DNA mismatch repair protein MutS, C-terminalDNA mismatch repair protein MutS, N-terminalDNA mismatch repair protein MutS, clampDNA mismat…
1,"CG10535","FBgn0037926","143414","339","4","Elongator complex protein 1","dosage compensation by hyperactivation of X chromosome	regulation of transcription by RNA polymerase II	tRNA wobble uridine modification	","Elongator holoenzyme complexcytoplasmtranscription elongation factor complex","phosphorylase kinase regulator activity","Elongator complex protein 1WD40/YVTN repeat-like-containing domain superfamily"
1,"CG4347","FBgn0035978","58900","337","7","UGP","UDP-glucose metabolic process	glycogen metabolic process	response to hyperoxia	","cytoplasmcytosol","UTP:glucose-1-phosphate uridylyltransferase activity","Nucleotide-diphospho-sugar transferasesUDPGP familyUTP--glucose-1-phosphate uridylyltransferase"
1,"CG5499","FBgn0001197","14972","336","8","Histone H2A variant","chromatin organization	male germ-line stem cell population maintenance	protein localization to chromatin	somatic stem cell population maintenance	","chromosomenuclear chromatinnucleosomenucleuspolytene chromosomepolytene chromosome chromocentersite of double-strand break","DNA bindingprotein heterodimerization activityprotein-containing complex binding","Histone H2AHistone H2A conserved siteHistone H2A, C-terminal domainHistone H2A/H2B/H3Histone-fold"
1,"CG4944","FBgn0026084","14401","336","5","ciboulot","actin filament organization	brain development	larval central nervous system remodeling	","cytosol","actin bindingactin monomer binding","Beta-thymosinBeta-thymosin superfamily"
1,"CG3152","FBgn0026761","78144","336","6","Trap1","cellular response to heat	mitochondrial unfolded protein response	positive regulation of response to oxidative stress	protein folding	response to heat	response to oxidative stress	","extracellular exosomemitochondrial inner membranemitochondrial matrixmitochondrionnucleus","ATP bindingATPase activityRNA bindingprotein kinase bindingunfolded protein binding","HSP90, C-terminal domainHeat shock protein Hsp90 familyHeat shock protein Hsp90, N-terminalHistidine kinase/HSP90-like ATPaseHistidine kinase/HSP90-like ATPase superfamilyRibosomal protein S5 domain 2-type fold"
1,"CG6783","FBgn0037913","14539","336","7","fatty acid binding protein","long-term memory	","cytosolnucleoplasm","lipid binding","CalycinCytosolic fatty-acid bindingIntracellular lipid binding proteinLipocalin/cytosolic fatty-acid binding domain"
1,"CG5355","FBgn0032242","86671","335","7","CG5355","proteolysis	","cytoplasmcytosol","carboxylic ester hydrolase activityendopeptidase activityoligopeptidase activityserine-type endopeptidase activityserine-type exopeptidase activity","Alpha/Beta hydrolase foldPeptidase S9, prolyl oligopeptidase, catalytic domainPeptidase S9, serine active sitePeptidase S9A, N-terminal domainPeptidase S9A, prolyl oligopeptidase"
1,"CG5269","FBgn0026158","31451","334","4","vibrator","","","phosphatidylinositol bindingphospholipid transporter activity","Phosphatidylinositol transfer protein"
1,"CG4790","FBgn0005390","207937","332","6","female sterile (1) M3","chorion-containing eggshell formation	terminal region determination	torso signaling pathway	vitelline membrane formation involved in chorion-containing eggshell formation	","external side of plasma membraneextracellular region","",""
1,"CG3225","FBgn0031631","76526","332","7","CG3225","mRNA splicing, via spliceosome	","catalytic step 2 spliceosomeprecatalytic spliceosome","ATP-dependent 3'-5' RNA helicase activityRNA bindinghelicase activity","DNA/RNA helicase, ATP-dependent, DEAH-box type, conserved siteDomain of unknown function DUF1605Helicase superfamily 1/2, ATP-binding domainHelicase, C-terminalHelicase-associated domainP-loop containing nucleoside triphosphate hydrolase"
1,"CG16901","FBgn0003498","35028","330","5","squid","RNA export from nucleus	dorsal/ventral axis specification, ovarian follicular epithelium	dorsal/ventral pattern formation	germarium-derived egg chamber formation	intracellular mRNA localization	mRNA export from nucleus	negative regulation of translation	nuclear-transcribed mRNA catabolic process, nonsense-mediated decay	oocyte anterior/posterior axis specification	oocyte localization involved in germarium-derived egg chamber formation	oocyte microtubule cytoskeleton organization	oogenesis	ovarian follicle cell migration	pole plasm mRNA localization	pole plasm oskar mRNA localization	regulation of alternative mRNA splicing, via spliceosome	","chromatincytoplasmnucleolusnucleusomega specklepolytene chromosome puffribonucleoprotein complex","mRNA 3'-UTR bindingmRNA binding","Nucleotide-binding alpha-beta plait domain superfamilyRNA recognition motif domain"
1,"CG12276","FBgn0029512","37834","330","6","Activator of SUMO 1","positive regulation of MyD88-dependent toll-like receptor signaling pathway	positive regulation of NF-kappaB transcription factor activity	protein sumoylation	regulation of mitotic cell cycle	","SUMO activating enzyme complexcytoplasmnucleus","SUMO activating enzyme activityubiquitin activating enzyme bindingubiquitin conjugating enzyme bindingubiquitin-like modifier activating enzyme activity","THIF-type NAD/FAD binding foldUbiquitin-activating enzymeUbiquitin/SUMO-activating enzyme E1"
1,"CG1618","FBgn0000346","82871","329","5","comatose","Golgi organization	Golgi to lysosome transport	Golgi to plasma membrane protein transport	Golgi vesicle docking	SNARE complex disassembly	autophagy	neuromuscular synaptic transmission	neuron cellular homeostasis	neurotransmitter secretion	regulation of neuromuscular synaptic transmission	regulation of short-term neuronal synaptic plasticity	synaptic vesicle fusion to presynaptic active zone membrane	synaptic vesicle priming	","Golgi stackcytoplasmneuromuscular junction of somatic musclesynaptic vesicleterminal bouton","ATP bindingATPase activity","AAA+ ATPase domainATPase, AAA-type, conserved siteATPase, AAA-type, coreAspartate decarboxylase-like domain superfamilyCDC48 domain 2-like superfamilyCDC48, N-terminal subdomainCDC48, domain 2P-loop containing nucleoside triphosphate hydrolaseVesicle-fusing ATPase"
1,"CG11763","FBgn0250861","106881","329","5","Ran-binding protein M","cytoskeleton organization	dorsal appendage formation	germ-line stem-cell niche homeostasis	ovarian follicle cell-cell adhesion	","cellular_component","Ran GTPase binding",""
1,"CG5608","FBgn0038058","78534","328","5","CG5608","phosphatidylinositol biosynthetic process	","PAS complexendosome membraneextrinsic component of vacuolar membrane","","Armadillo-like helicalArmadillo-type foldVacuolar protein 14 C-terminal Fig4-binding domainVacuole morphology and inheritance protein 14Vacuole morphology and inheritance protein 14, Fab1-binding region"
1,"CG10122","FBgn0019938","186443","327","4","RNA polymerase I subunit","transcription, DNA-templated	","RNA polymerase I complex","DNA bindingDNA-directed 5'-3' RNA polymerase activityRNA polymerase I activityzinc ion binding","DNA-directed RNA pol I, largest subunitRNA polymerase Rpb1, domain 1RNA polymerase Rpb1, domain 3RNA polymerase Rpb1, domain 4RNA polymerase Rpb1, domain 5RNA polymerase Rpb1, funnel domain superfamilyRNA polymerase, N-terminalRNA polymerase, alpha subunit"
1,"CG4206","FBgn0024332","91413","325","8","Minichromosome maintenance 3","DNA replication initiation	mitotic G2 DNA damage checkpoint	neurogenesis	","MCM complexnucleus","3'-5' DNA helicase activityATP bindingDNA binding","AAA+ ATPase domainDNA replication licensing factor Mcm3MCM N-terminal domainMCM domainMini-chromosome maintenance proteinMini-chromosome maintenance, conserved siteNucleic acid-binding, OB-foldP-loop containing nucleoside triphosphate hydrolase"
1,"CG4086","FBgn0004465","47448","324","5","Suppressor of ref(2)P sterility","cell redox homeostasis	","","electron transfer activityprostaglandin-E synthase activityprotein disulfide oxidoreductase activity","GlutaredoxinGlutaredoxin active siteGlutathione S-transferase, C-terminal domain superfamilyGlutathione Transferase familyProstaglandin E synthase 2Prostaglandin E synthase 2, C-terminalThioredoxin-like superfamily"
1,"CG8014","FBgn0015477","274307","324","8","Receptor mediated endocytosis 8","positive regulation of border follicle cell migration	receptor-mediated endocytosis	","endosome membrane","","Armadillo-like helicalArmadillo-type foldChaperone J-domain superfamilyDnaJ domainGYF domain 2"
1,"CG6768","FBgn0020756","258424","323","9","DNA polymerase ?","DNA-dependent DNA replication	cellular response to DNA damage stimulus	neurogenesis	","epsilon DNA polymerase complexnucleus","3'-5'-exodeoxyribonuclease activityDNA-directed DNA polymerase activity","DNA polymerase epsilon, catalytic subunit A, C-terminalDNA-directed DNA polymerase, family BDNA-directed DNA polymerase, family B, exonuclease domainDNA-directed DNA polymerase, family B, multifunctional domainRibonuclease H-like superfamily"
1,"CG7939","FBgn0002626","16056","322","6","Ribosomal protein L32","cytoplasmic translation	translation	","cytoplasmcytosolic large ribosomal subunitnuclear chromosomenucleolus","structural constituent of ribosome","Ribosomal protein L32eRibosomal protein L32e superfamilyRibosomal protein L32e, conserved site"
1,"CG3269","FBgn0014009","23684","322","5","Rab2","Rab protein signal transduction	intracellular protein transport	regulation of postsynapse organization	vesicle-mediated transport	","Golgi apparatusneuronal cell bodyplasma membranepostsynapse of neuromuscular junctiontype II terminal boutonvesicle","GTP bindingGTPase activityprotein binding","P-loop containing nucleoside triphosphate hydrolaseSmall GTP-binding protein domainSmall GTPase"
1,"CG5838","FBgn0015664","80998","322","4","DNA replication-related element factor","DNA endoreduplication	DNA replication	chaeta development	compound eye development	compound eye morphogenesis	dendrite morphogenesis	mitochondrial DNA replication	positive regulation of gene expression	positive regulation of transcription, DNA-templated	protein autophosphorylation	protein phosphorylation	regulation of DNA biosynthetic process	regulation of apoptotic process	regulation of cell cycle	regulation of cell proliferation involved in compound eye morphogenesis	regulation of mitochondrial depolarization	regulation of transcription by RNA polymerase II	regulation of transcription, DNA-templated	sensory organ precursor cell division	transcription by RNA polymerase II	","nucleuspolytene chromosometranscription factor complex","DNA bindingDNA-binding transcription factor activitycalcium ion bindingtranscription regulatory region sequence-specific DNA binding","Ribonuclease H-like superfamilyZinc finger C2H2 superfamilyZinc finger, BED-type"
1,"CG9212","FBgn0030724","32175","322","6","Nipsnap","biological_process	","mitochondrion","molecular_function","Dimeric alpha-beta barrelNIPSNAP"
1,"CG33129","FBgn0053129","26012","321","6","CG33129","","","",""
1,"CG15797","FBgn0028292","66388","320","4","ric8a","G-protein coupled receptor signaling pathway	asymmetric cell division	establishment of mitotic spindle localization	establishment or maintenance of cell polarity	gastrulation involving germ band extension	neuroblast division	protein localization	protein stabilization	","cytoplasmcytosol","G-protein alpha-subunit bindingGTPase activator activityguanyl-nucleotide exchange factor activity","Armadillo-type foldGuanine nucleotide exchange factor, Ric8Synembryn"
1,"CG7415","FBgn0037580","82162","319","9","Dipeptidyl aminopeptidase III","proteolysis	","cytosolmembrane","dipeptidyl-peptidase activity","Dipeptidyl-peptidase 3Peptidase family M49"
1,"CG10944","FBgn0004922","24773","317","4","Ribosomal protein S6","","","",""
1,"CG5554","FBgn0034914","36506","317","7","CG5554","cell redox homeostasis	","endomembrane systemintegral component of membrane","disulfide oxidoreductase activity","Thioredoxin domainThioredoxin, conserved siteThioredoxin-like superfamily"
1,"CG7769","FBgn0027049","126931","316","4","DDB1","cellular response to DNA damage stimulus	nucleotide-excision repair	wing disc development	","","damaged DNA bindingprotein binding","Cleavage/polyadenylation specificity factor, A subunit, C-terminalGlyceraldehyde 3-phosphate dehydrogenase subfamily"
1,"CG1371","FBgn0033482","131545","316","5","CG1371","","endomembrane systemendoplasmic reticulum membrane","carbohydrate binding","Carbohydrate-binding-like foldImmunoglobulin-like fold"
1,"CG6815","FBgn0040237","68456","316","5","belphegor","mitochondrion organization	","mitochondrion","ATP bindingzinc ion binding","AAA+ ATPase domainATPase family AAA domain-containing protein 3ATPase family AAA domain-containing protein 3, domain of unknown function DUF3523ATPase, AAA-type, coreP-loop containing nucleoside triphosphate hydrolase"
1,"CG7939","FBgn0002626","17511","315","5","Ribosomal protein L32","","","",""
1,"CG5266","FBgn0010405","25982","314","5","Proteasome 25kD subunit","cellular process	proteolysis	ubiquitin-dependent protein catabolic process	","proteasome complexproteasome core complex","endopeptidase activity","Proteasome alpha-subunit, N-terminal domainProteasome, subunit alpha/beta"
1,"CG5174","FBgn0034345","18262","314","6","CG5174","","","",""
1,"CG7911","FBgn0039735","17405","312","5","Nucleophosmin","chromatin remodeling	sperm chromatin decondensation	","cytoplasmnucleolusnucleoplasmnucleus","chromatin bindinghistone binding","Nucleoplasmin core domainNucleoplasmin core domain superfamilyNucleoplasmin family"
1,"CG3724","FBgn0004654","52871","311","4","Phosphogluconate dehydrogenase","glucose homeostasis	oxidation-reduction process	pentose-phosphate shunt	","","NADP bindingphosphogluconate dehydrogenase (decarboxylating) activity","6-phosphogluconate dehydrogenase6-phosphogluconate dehydrogenase, C-terminal6-phosphogluconate dehydrogenase, NADP-binding6-phosphogluconate dehydrogenase, decarboxylating6-phosphogluconate dehydrogenase, domain 26-phosphogluconate dehydrogenase-like, C-terminal domain superfamily6-phosphogluconate-binding siteNAD(P)-bi…
1,"CG1512","FBgn0032956","88007","311","7","Cullin 2","germ cell development	growth of a germarium-derived egg chamber	male germ-line cyst encapsulation	negative regulation of BMP signaling pathway	protein ubiquitination	regulation of synaptic growth at neuromuscular junction	ubiquitin-dependent protein catabolic process	","Cul2-RING ubiquitin ligase complexcullin-RING ubiquitin ligase complexperinuclear region of cytoplasm","ubiquitin protein ligase activityubiquitin protein ligase binding","Cullin homology domainCullin homology domain superfamilyCullin protein, neddylation domainCullin repeat-like-containing domain superfamilyCullin, N-terminalCullin, conserved siteWinged helix DNA-binding domain superfamilyWin…
1,"CG8615","FBgn0035753","21789","311","9","Ribosomal protein L18","cytoplasmic translation	translation	","cytosolic large ribosomal subunitcytosolic ribosome","structural constituent of ribosome","Ribosomal L18e/L15P superfamilyRibosomal protein L18eRibosomal protein L18e, conserved siteRibosomal protein L18e/L15P"
1,"CG9750","FBgn0040075","53829","311","6","reptin","box C/D snoRNP assembly	chromatin remodeling	chromatin silencing	ecdysone-mediated induction of salivary gland cell autophagic cell death	histone acetylation	histone exchange	imaginal disc-derived leg morphogenesis	negative regulation of canonical Wnt signaling pathway	negative regulation of gene expression	positive regulation of transcription of nucleolar large rRNA by RNA polymerase I	regulation of cell proliferation	regulation of transcription by RNA polymerase II	","Ino80 complexNuA4 histone acetyltransferase complexR2TP complexSwr1 complexhistone acetyltransferase complexnucleus","ATP bindingATP-dependent 5'-3' DNA helicase activityATP-dependent DNA helicase activityhistone acetyltransferase activityprotein bindingtranscription corepressor activity","AAA+ ATPase domainP-loop containing nucleoside triphosphate hydrolaseRuvB-likeRuvB-like helicase 2TIP49, …
1,"CG42574","FBgn0260794","293978","311","6","circadian trip","cellular response to DNA damage stimulus	negative regulation of histone H2A K63-linked ubiquitination	positive regulation of circadian rhythm	positive regulation of protein catabolic process	ubiquitin-dependent protein catabolic process	","nuclear specknucleus","ubiquitin-protein transferase activityzinc ion binding","Armadillo-like helicalArmadillo-type foldHECT domainHECT, E3 ligase catalytic domainWWE domainWWE domain superfamilyWWE domain, subgroup"
1,"CG6743","FBgn0027868","97918","309","5","Nucleoporin 107kD","double-strand break repair via homologous recombination	eggshell formation	female gonad development	mRNA export from nucleus	male meiosis cytokinesis	meiosis I cytokinesis	positive regulation of protein localization to nucleus	posttranscriptional tethering of RNA polymerase II gene DNA at nuclear periphery	protein import into nucleus	spermatocyte division	","nuclear envelopenuclear pore outer ring","structural constituent of nuclear pore","Nuclear pore protein 84/107"
1,"CG7488","FBgn0038106","41833","309","4","CG7488","ribosomal small subunit assembly	","mitochondrial matrix","GTP bindingrRNA bindingribosomal small subunit binding","Era-type guanine nucleotide-binding (G) domainGTP binding domainK homology domain-like, alpha/betaP-loop containing nucleoside triphosphate hydrolaseSmall GTP-binding protein domain"
1,"CG8725","FBgn0027054","46674","307","4","COP9 signalosome subunit 4","compound eye photoreceptor cell differentiation	female germ-line stem cell population maintenance	germ cell development	male germ-line cyst encapsulation	negative regulation of proteasomal ubiquitin-dependent protein catabolic process	protein deneddylation	protein stabilization	","COP9 signalosomecytosol","NEDD8-specific protease activityprotein bindingtranscription regulatory region DNA binding","26S Proteasome non-ATPase regulatory subunit 12/COP9 signalosome complex subunit 4COP9 signalosome complex subunit 4Proteasome component (PCI) domainWinged helix DNA-binding domain superfamilyWinged helix-like DNA-binding domain superfamily"
1,"CG8415","FBgn0033912","16053","307","7","Ribosomal protein S23","cytoplasmic translation	translation	","cytosolcytosolic ribosomecytosolic small ribosomal subunitpolysomal ribosome","structural constituent of ribosome","Nucleic acid-binding, OB-foldRibosomal protein S12/S23Ribosomal protein S23, eukaryotic/archaeal"
1,"CG11267","FBgn0036334","11009","307","5","CG11267","chaperone cofactor-dependent protein refolding	","mitochondrial matrixmitochondrion","chaperone bindingmetal ion bindingunfolded protein binding","GroES chaperonin familyGroES chaperonin superfamilyGroES-like superfamily"
1,"CG14309","FBgn0038611","110773","307","6","CG14309","","membrane","hydrolase activity, acting on glycosyl bonds","Glycoside hydrolase, family 79"
1,"CG9140","FBgn0031771","52395","306","8","NADH dehydrogenase (ubiquinone) 51 kDa subunit","mitochondrial electron transport, NADH to ubiquinone	","mitochondrial respiratory chain complex I","4 iron, 4 sulfur cluster bindingFMN bindingNAD bindingNADH dehydrogenase (ubiquinone) activityNADH dehydrogenase activity","NADH ubiquinone oxidoreductase, F subunitNADH-ubiquinone oxidoreductase 51kDa subunit, FMN-binding domainNADH-ubiquinone oxidoreductase 51kDa subunit, FMN-binding domain superfamilyNADH-ubiquinone oxidoreductase 51kDa subunit, i…
1,"CG42600","FBgn0261016","207467","306","4","closca","dorsal/ventral axis specification	terminal region determination	torso signaling pathway	vitelline membrane formation involved in chorion-containing eggshell formation	","extracellular region","molecular_function","EAR"
1,"CG6684","FBgn0010413","13193","305","5","Ribosomal protein S25","translation	","cytosolic small ribosomal subunitribosome","structural constituent of ribosome","Ribosomal protein S25"
1,"CG10922","FBgn0011638","44857","304","3","La autoantigen-like","RNA processing	","euchromatinnucleusribonucleoprotein complex","5S rRNA primary transcript bindingmRNA binding","La protein, RNA-binding domainLa-type HTH domainLupus La proteinNucleotide-binding alpha-beta plait domain superfamilyRNA recognition motif domainRNA-binding domain superfamilyWinged helix DNA-binding domain superfamilyWinged helix-like DNA-binding domain superfamily"
1,"CG9842","FBgn0011826","63659","304","7","Protein phosphatase 2B at 14D","calcineurin-mediated signaling	female meiotic nuclear division	meiotic cell cycle	protein dephosphorylation	regulation of embryonic development	sleep	wing disc development	","calcineurin complexcytoplasm","calcium-dependent protein serine/threonine phosphatase activitycalmodulin bindingcalmodulin-dependent protein phosphatase activityprotein bindingprotein serine/threonine phosphatase activity","Calcineurin-like phosphoesterase domain, ApaH typeMetallo-dependent phosphatase-likeSerine/threonine-specific protein phosphatase/bis(5-nucleosyl)-tetraphosphatase"
1,"CG9429","FBgn0005585","47055","303","4","Calreticulin","olfactory behavior	protein folding	sleep	","endomembrane systemendoplasmic reticulumextracellular spacefusome","calcium ion bindingunfolded protein binding","CalreticulinCalreticulin/calnexinCalreticulin/calnexin, P domain superfamilyCalreticulin/calnexin, conserved siteConcanavalin A-like lectin/glucanase domain superfamily"
1,"CG3917","FBgn0026430","107586","303","5","Gamma-tubulin ring protein 84","astral microtubule organization	centrosome cycle	cytoplasmic microtubule organization	meiotic cell cycle	microtubule nucleation	microtubule nucleation by interphase microtubule organizing center	microtubule-based process	mitotic cell cycle	mitotic spindle assembly	regulation of cell cycle	spermatogenesis	spindle assembly	","centrosomeequatorial microtubule organizing centergamma-tubulin complexgamma-tubulin small complexmicrotubule associated complexmitotic spindlespindle polespindle pole body","gamma-tubulin bindingmicrotubule bindingmicrotubule minus-end bindingstructural constituent of cytoskeleton","Gamma tubulin complex component, C-terminalGamma-tubulin complex component protein"
1,"CG4236","FBgn0263347","48809","301","5","Chromatin assembly factor 1 subunit","","","",""
1,"CG9022","FBgn0014868","50041","300","5","Oligosaccharyltransferase 48kD subunit","Golgi organization	lipid droplet organization	protein N-linked glycosylation via asparagine	","endomembrane systemendoplasmic reticulumoligosaccharyltransferase complex","dolichyl-diphosphooligosaccharide-protein glycotransferase activity","Dolichyl-diphosphooligosaccharide--protein glycosyltransferase 48kDa subunit"
1,"CG2109","FBgn0037330","36367","300","3","mitochondrial ribosomal protein L44","RNA processing	mitochondrial translation	pre-miRNA processing	primary miRNA processing	production of siRNA involved in RNA interference	","mitochondrial large ribosomal subunitnucleus","double-stranded RNA bindingribonuclease III activitystructural constituent of ribosome","Ribonuclease III domainRibonuclease III, endonuclease domain superfamily"
1,"CG18001","FBgn0040007","8241","300","5","Ribosomal protein L38","cytoplasmic translation	translation	","cytosolic large ribosomal subunitcytosolic ribosome","structural constituent of ribosome","Ribosomal protein L38eRibosomal protein L38e superfamily"
1,"CG12085","FBgn0028577","58137","299","3","half pint","","","",""
1,"CG11980","FBgn0037652","39516","299","7","CG11980","biological_process	","nucleus","molecular_function","Metal-dependent protein hydrolase"
1,"CG10324","FBgn0038454","62018","296","5","CG10324","","nucleoplasm","molecular_function","Spp2/MOS2, G-patch domain"
1,"CG1828","FBgn0002183","124012","295","8","dre4","DNA replication-independent nucleosome organization	positive regulation of transcription elongation from RNA polymerase II promoter	regulation of chromatin assembly or disassembly	transcription elongation from RNA polymerase II promoter	","FACT complexnucleolusnucleuspolytene chromosome puff","chromatin bindinghistone bindingnucleosome binding","Creatinase/Aminopeptidase P/Spt16, N-terminalCreatinase/aminopeptidase-likeDomain of unknown function DUF1747FACT complex subunit Spt16FACT complex subunit Spt16 domainFACT complex subunit Spt16, N-terminal lobe domainFACT complex subunit Spt16, peptidase M24-like domainPH-like domain su…
1,"CG17498","FBgn0035640","23574","294","6","mad2","chromosome organization	male germ-line stem cell asymmetric division	mitotic spindle assembly checkpoint	regulation of mitotic cell cycle	regulation of mitotic cell cycle spindle assembly checkpoint	regulation of mitotic spindle assembly	","cytoplasmkinetochorekinetochore microtubulemitotic spindlenuclear envelopenucleoplasmnucleusspindlespindle matrixspindle pole","protein binding","HORMA domainHORMA domain superfamilyMitotic spindle checkpoint protein Mad2"
1,"CG11027","FBgn0013749","20696","293","4","ADP ribosylation factor at 102F","Golgi to plasma membrane transport	compound eye development	intracellular protein transport	neurotransmitter secretion	protein ADP-ribosylation	synaptic vesicle endocytosis	vesicle-mediated transport	","Golgi apparatuscytoplasmplasma membrane","GTP bindingNAD(P)+-protein-arginine ADP-ribosyltransferase activity","P-loop containing nucleoside triphosphate hydrolaseSmall GTP-binding protein domainSmall GTPase superfamily, ARF/SAR type"
1,"CG10527","FBgn0034583","31766","292","4","CG10527","","cytoplasm","farnesoic acid O-methyltransferase activity","DM9 repeatDomain of unknown function DUF3421Farnesoic acid O-methyl transferase"
1,"CG3422","FBgn0004066","28139","291","5","Proteasome ?4 subunit","proteasomal protein catabolic process	proteasomal ubiquitin-independent protein catabolic process	proteasome-mediated ubiquitin-dependent protein catabolic process	","cytoplasmnucleusproteasome complexproteasome core complexproteasome core complex, alpha-subunit complex","endopeptidase activitythreonine-type endopeptidase activity","Nucleophile aminohydrolases, N-terminalProteasome alpha-subunit, N-terminal domainProteasome alpha-type subunitProteasome subunit alpha 7-likeProteasome, subunit alpha/beta"
1,"CG1088","FBgn0015324","26158","291","7","Vacuolar H<up>+</up>-ATPase 26kD subunit","ATP hydrolysis coupled proton transport	proton transport	","plasma membraneplasma membrane proton-transporting V-type ATPase complexvacuolar proton-transporting V-type ATPase, V1 domain","proton-transporting ATPase activity, rotational mechanism","V-type ATPase subunit E"
1,"CG8610","FBgn0012058","102002","290","4","Cell division cycle 27","anaphase-promoting complex-dependent catabolic process	mRNA splicing, via spliceosome	mitotic cell cycle	","anaphase-promoting complexcondensed chromosomenucleusprecatalytic spliceosome","ubiquitin protein ligase activity","Tetratricopeptide repeatTetratricopeptide repeat 1Tetratricopeptide repeat-containing domainTetratricopeptide-like helical domain superfamily"
1,"CG8811","FBgn0033757","96060","290","6","muskelin","","","",""
1,"CG12070","FBgn0000416","108422","289","7","Saposin-related","dsRNA transport	lipid homeostasis	sphingolipid metabolic process	","autophagosomefusomelate endosomelysosome","","SaposinSaposin A-type domainSaposin B type domainSaposin B type, region 2Saposin-likeSaposin-like type B, region 1"
1,"CG5105","FBgn0024314","86479","289","4","Phospholipase A2 activator protein","proteasome-mediated ubiquitin-dependent protein catabolic process	ubiquitin recycling	","cytoplasmnucleus","ubiquitin binding","Armadillo-like helicalG-protein beta WD-40 repeatPFU domain superfamilyPLAA family ubiquitin binding domainPLAA/Doa1/Lub1PUL domainWD40 repeatWD40 repeat, conserved siteWD40-repeat-containing domainWD40-repeat-containing domain superfamilyWD40/YVTN repeat-like-containing domain superfamily"
1,"CG2656","FBgn0037478","32117","288","4","CG2656","","","GTPase activity","GPN-loop GTPaseGPN-loop GTPase 3P-loop containing nucleoside triphosphate hydrolase"
1,"CG8735","FBgn0033309","43840","287","6","Lunapark","endoplasmic reticulum tubular network organization	","endomembrane systemendoplasmic reticulum tubular network","","Lunapark domainLunapark family"
1,"CG6673","FBgn0035906","28753","287","5","Glutathione S transferase O2","defense response to Gram-negative bacterium	glutathione metabolic process	negative regulation of innate immune response	oxidation-reduction process	","cytoplasmmitochondrion","glutathione bindingglutathione dehydrogenase (ascorbate) activityglutathione transferase activityprotein homodimerization activitypyrimidodiazepine synthase activitytransferase activity, transferring sulfur-containing groups","Glutathione S-transferase, C-terminal domain superfamilyGlutathione S-transferase, C-terminal-likeGlutathione S-transferase, N-terminalGlutathio…
1,"CG3664","FBgn0014010","24128","286","6","Rab5","Notch receptor processing	Rab protein signal transduction	axon extension	axonogenesis	border follicle cell migration	cellularization	chromatin organization	clathrin-dependent endocytosis involved in vitellogenesis	dendrite morphogenesis	dorsal closure, amnioserosa morphology change	endocytosis	endosomal vesicle fusion	endosome transport via multivesicular body sorting pathway	establishment or maintenance of apical/basal cell polarity	female meiosis chromosome segregation	imaginal disc-derived leg joint morphogenesis	imaginal disc-derived male genitalia morphogenesis	intracellular protein transport	mitotic cell cycle	negative regulation of cell proliferation	oogenesis	plasma membrane to endosome transport	regulation of endocytosis	regulation of synapse structure or activity	synaptic vesicle endocytosis	synaptic vesicle to endosome fusion	vesicle-mediated transport	wing disc development	","cell cortexearly endosomeendocytic vesicleendosomeneuronal cell bodyplasma membranesynapsevesicle","GTP bindingGTPase activityprotein binding","P-loop containing nucleoside triphosphate hydrolaseSmall GTP-binding protein domainSmall GTPase"
1,"CG4260","FBgn0015567","106197","286","3","?-Adaptin","asymmetric cell division	neurotransmitter secretion	positive regulation of endocytosis	protein localization	regulation of endocytosis	synaptic vesicle coating	synaptic vesicle transport	vesicle coating	vesicle-mediated transport	","AP-2 adaptor complexcoated vesicleplasma membranesynaptic vesicle","","Adaptor protein complex AP-2, alpha subunitArmadillo-like helicalArmadillo-type foldClathrin adaptor, alpha-adaptin, appendage, C-terminal subdomainClathrin adaptor, alpha-adaptin, appendage, Ig-like subdomainClathrin adaptor, alpha/beta/gamma-adaptin, appendage, Ig-like subdomainClathrin adaptor, appendage, Ig-like subdoma…
1,"CG4406","FBgn0023545","40572","284","4","Phosphatidylinositol glycan anchor biosynthesis class K","attachment of GPI anchor to protein	proteolysis	","GPI-anchor transamidase complex","GPI-anchor transamidase activitypeptidase activity","GPI-anchor transamidasePeptidase C13, legumain"
1,"CG5650","FBgn0004103","35117","283","4","Protein phosphatase 1 at 87B","adult locomotory behavior	axon guidance	beta-catenin destruction complex disassembly	chromosome condensation	chromosome segregation	learning or memory	locomotion	mitotic cell cycle	mitotic metaphase plate congression	nervous system development	olfactory learning	oogenesis	positive regulation of Ras protein signal transduction	positive regulation of canonical Wnt signaling pathway	protein dephosphorylation	spindle assembly	visual learning	","polytene chromosomeprotein phosphatase type 1 complex","myosin phosphatase activityprotein bindingprotein serine/threonine phosphatase activity","Calcineurin-like phosphoesterase domain, ApaH typeMetallo-dependent phosphatase-likeSerine-threonine protein phosphatase, N-terminalSerine/threonine-protein phosphatase PP1-gamma catalytic subunitSerine/threonine-specific protein phosphatase/bis(5-nu…
1,"CG7917","FBgn0016685","16985","281","6","Nucleoplasmin","chromatin remodeling	sperm chromatin decondensation	","cytoplasmnucleolusnucleoplasmnucleuspolytene chromosome interband","chromatin bindinghistone binding","Nucleoplasmin core domainNucleoplasmin core domain superfamilyNucleoplasmin family"
1,"CG8223","FBgn0037624","51997","281","4","CG8223","CENP-A containing nucleosome assembly	DNA replication-dependent nucleosome assembly	","nucleoplasmnucleus","histone binding","Tetratricopeptide repeatTetratricopeptide-like helical domain superfamily"
1,"CG2604","FBgn0037298","47502","280","4","Saccheropin dehydrogenase 1","glycolipid biosynthetic process	oxidation-reduction process	","lipid dropletmitochondrionplasma membrane","oxidoreductase activity","NAD(P)-binding domain superfamilySaccharopine dehydrogenase, NADP binding domain"
1,"CG18596","FBgn0038953","131254","280","2","CG18596","tRNA methylation	","","RNA bindingtRNA (guanine) methyltransferase activity","Alpha/beta knot methyltransferasestRNA (guanine-N1-)-methyltransferase, N-terminaltRNA/rRNA methyltransferase, SpoU type"
1,"CG30149","FBgn0050149","139442","278","6","rigor mortis","molting cycle, chitin-based cuticle	response to ecdysone	","cytoplasmnucleus","nuclear receptor transcription coactivator activityprotein binding","WD40 repeatWD40 repeat-like-containing domainWD40/YVTN repeat-like-containing domain superfamily"
1,"CG1519","FBgn0023175","27750","277","6","Proteasome ?7 subunit","negative regulation of cell cycle	ovarian follicle cell development	proteasomal protein catabolic process	proteasomal ubiquitin-independent protein catabolic process	proteasome-mediated ubiquitin-dependent protein catabolic process	","cytoplasmnucleusproteasome complexproteasome core complexproteasome core complex, alpha-subunit complexsynapse","endopeptidase activitythreonine-type endopeptidase activity","Nucleophile aminohydrolases, N-terminalProteasome alpha-subunit, N-terminal domainProteasome alpha-type subunitProteasome subunit alpha 3Proteasome, subunit alpha/beta"
1,"CG6535","FBgn0045035","321190","277","7","telomere fusion","DNA damage checkpoint	cellular response to DNA damage stimulus	chromatin silencing at telomere	chromosome organization	histone H2A phosphorylation	intrinsic apoptotic signaling pathway in response to DNA damage	meiotic DNA double-strand break processing	mitotic G2 DNA damage checkpoint	mitotic cell cycle checkpoint	negative regulation of TORC1 signaling	negative regulation of glial cell apoptotic process	negative regulation of innate immune response	negative regulation of neuron death	oocyte karyosome formation	phosphorylation	photoreceptor cell maintenance	protein phosphorylation	response to caffeine	telomere capping	telomere maintenance	","nucleus","histone kinase activityprotein kinase activityprotein serine/threonine kinase activity","FATC domainPIK-related kinasePhosphatidylinositol 3-/4-kinase, catalytic domainPhosphatidylinositol 3-/4-kinase, catalytic domain superfamilyPhosphatidylinositol 3/4-kinase, conserved siteProtein kinase-like domain superfamily"
1,"CG5651","FBgn0064145","69990","277","5","pixie","cell growth	growth	mRNA metabolic process	negative regulation of neuron apoptotic process	","cytoplasmmitochondrion","ATP bindingribonuclease inhibitor activity","4Fe-4S binding domainAAA+ ATPase domainABC transporter-likeRLI1RNase L inhibitor RLI, possible metal-binding domain"
1,"CG3329","FBgn0023174","30038","276","5","Proteasome ?2 subunit","proteasomal protein catabolic process	proteasomal ubiquitin-independent protein catabolic process	proteasome-mediated ubiquitin-dependent protein catabolic process	","cytoplasmnucleusproteasome complexproteasome core complexproteasome core complex, beta-subunit complex","endopeptidase activitythreonine-type endopeptidase activity","Nucleophile aminohydrolases, N-terminalPeptidase T1A, proteasome beta-subunitProteasome B-type subunitProteasome beta subunit, C-terminalProteasome beta-type subunit, conserved siteProteasome subunit beta 7Proteasome, subunit alp…
1,"CG2098","FBgn0266268","31902","276","7","Ferrochelatase","","","",""
1,"CG3373","FBgn0015737","63514","275","4","Hemomucin","biosynthetic process	","cell surfaceendomembrane systemendoplasmic reticulummembrane","strictosidine synthase activity","Six-bladed beta-propeller, TolB-likeStrictosidine synthaseStrictosidine synthase, conserved region"
1,"CG15693","FBgn0019936","13571","275","7","Ribosomal protein S20","cytoplasmic translation	translation	","cytosolic small ribosomal subunitsmall ribosomal subunit","RNA bindingstructural constituent of ribosome","Ribosomal protein S10Ribosomal protein S10 domainRibosomal protein S10 domain superfamilyRibosomal protein S10, conserved siteRibosomal protein S10, eukaryotic/archaeal"
1,"CG18617","FBgn0028670","95523","274","6","Vacuolar H<up>+</up> ATPase 100kD subunit 2","ATP hydrolysis coupled proton transport	vacuolar acidification	","plasma membraneplasma membrane proton-transporting V-type ATPase complexvacuolar proton-transporting V-type ATPase complexvacuolar proton-transporting V-type ATPase, V0 domain","ATPase bindingproton-transporting ATPase activity, rotational mechanism","ATPase, V0 complex, subunit 116kDa, eukaryoticV-type ATPase, V0 complex, 116kDa subunit family"
1,"CG1475","FBgn0037351","11542","274","8","Ribosomal protein L13A","","","",""
1,"CG6668","FBgn0039213","61240","274","6","atlastin","Golgi organization	endoplasmic reticulum membrane fusion	endoplasmic reticulum organization	membrane fusion	microtubule depolymerization	muscle organ development	neuromuscular junction development	positive regulation of axon extension involved in regeneration	protein homooligomerization	regulation of microtubule depolymerization	regulation of synaptic growth at neuromuscular junction	synaptic growth at neuromuscular junction	","Golgi apparatuscytoplasmendomembrane systemendoplasmic reticulumintrinsic component of endoplasmic reticulum membranemembranemicrotubule","GTP bindingGTPase activityguanyl ribonucleotide bindingidentical protein bindingprotein bindingprotein homodimerization activity","GB1/RHD3-type guanine nucleotide-binding (G) domainGuanylate-binding protein, C-terminal domain superfamilyGuanylate-binding p…
1,"CG12559","FBgn0003256","43446","273","5","rolled","ERK1 and ERK2 cascade	MAPK cascade	R7 cell fate commitment	adherens junction maintenance	behavioral response to ethanol	cellular response to arsenic-containing substance	cellular response to cadmium ion	cellular response to organic substance	cellular response to reactive oxygen species	cellular response to starvation	defense response to virus	determination of adult lifespan	dorsal appendage formation	epidermal growth factor receptor signaling pathway	fibroblast growth factor receptor signaling pathway	imaginal disc-derived wing morphogenesis	imaginal disc-derived wing vein specification	insulin receptor signaling pathway	intracellular signal transduction	leg disc proximal/distal pattern formation	lymph gland crystal cell differentiation	lymph gland plasmatocyte differentiation	metamorphosis	mitotic cell cycle	modulation of chemical synaptic transmission	negative regulation of macroautophagy	positive regulation of DNA-binding transcription factor activity	positive regulation of cell proliferation	positive regulation of cell size	positive regulation of photoreceptor cell differentiation	positive regulation of wound healing	regulation of gene expression	regulation of heart morphogenesis	regulation of response to drug	sevenless signaling pathway	terminal branching, open tracheal system	terminal region determination	torso signaling pathway	vascular endothelial growth factor receptor signaling pathway	","cell junctioncytoplasmcytosolneuromuscular junctionnucleus","ATP bindingMAP kinase activityprotein kinase bindingprotein serine/threonine kinase activitytranscription factor binding","Mitogen-activated protein (MAP) kinase, ERK1/2Mitogen-activated protein (MAP) kinase, conserved siteProtein kinase domainProtein kinase, ATP binding siteProtein kinase-like domain superfamilySerine/threonine-prot…
1,"CG6850","FBgn0014075","174705","273","4","UDP-glucose-glycoprotein glucosyltransferase","ER-associated misfolded protein catabolic process	protein N-linked glycosylation via asparagine	protein glycosylation	","cytoplasmendomembrane systemendoplasmic reticulumnuclear enveloperough endoplasmic reticulum","UDP-glucose:glycoprotein glucosyltransferase activityunfolded protein binding","Nucleotide-diphospho-sugar transferasesUDP-glucose:Glycoprotein Glucosyltransferase"
1,"CG12324","FBgn0033555","14870","273","6","Ribosomal protein S15Ab","cytoplasmic translation	translation	","cytosolic small ribosomal subunit","structural constituent of ribosome","Ribosomal protein S8Ribosomal protein S8 superfamily"
1,"CG42551","FBgn0260724","106340","273","5","La related protein","autophagic cell death	centrosome separation	male meiotic nuclear division	mitochondrion inheritance	mitotic chromosome condensation	salivary gland cell autophagic cell death	spindle assembly	spindle assembly involved in male meiosis	","cytosolmitochondrion","molecular_function","ArsR-like helix-turn-helix domainLa-type HTH domainProtein of unknown function DM15"
1,"CG7765","FBgn0001308","110791","272","5","Kinesin heavy chain","actin filament bundle organization	anterograde axonal transport of mitochondrion	anterograde dendritic transport	anterograde dendritic transport of neurotransmitter receptor complex	axo-dendritic transport	axon guidance	axonogenesis	centrosome separation	cytoplasmic transport, nurse cell to oocyte	dendrite morphogenesis	dorsal appendage formation	eye photoreceptor cell differentiation	heterochromatin organization involved in chromatin silencing	intracellular distribution of mitochondria	larval locomotory behavior	microtubule polymerization	microtubule sliding	microtubule-based movement	mitochondrion distribution	nuclear migration	oocyte dorsal/ventral axis specification	oocyte microtubule cytoskeleton polarization	pole plasm assembly	pole plasm oskar mRNA localization	regulation of pole plasm oskar mRNA localization	skeletal muscle fiber development	stress granule disassembly	synaptic vesicle transport	transport along microtubule	","actin capaxon cytoplasmcytoplasmkinesin complexmicrotubulemicrotubule plus-end","ATP bindingATP-dependent microtubule motor activity, plus-end-directedATPase activitymicrotubule bindingmicrotubule motor activitymotor activitytropomyosin binding","Kinesin motor domainKinesin motor domain superfamilyKinesin motor domain, conserved siteKinesin-like proteinP-loop containing nucleoside triphosphate…
1,"CG4921","FBgn0016701","23743","272","5","Rab4","Rab protein signal transduction	endocytosis	intracellular protein transport	ovarian follicle cell-cell adhesion	regulation of endocytosis	vesicle-mediated transport	","endosomeneuronal cell bodyplasma membranerecycling endosomesynapsevesicle","GTP bindingGTPase activityprotein binding","P-loop containing nucleoside triphosphate hydrolaseSmall GTP-binding protein domainSmall GTPase"
1,"CG32701","FBgn0028327","33056","272","4","lethal (1) G0320","","endomembrane systemendoplasmic reticulumendoplasmic reticulum membranefusome","","Translocon-associated protein (TRAP), alpha subunit"
1,"CG30382","FBgn0050382","27421","272","6","CG30382","proteasome-mediated ubiquitin-dependent protein catabolic process	","proteasome core complex, alpha-subunit complex","molecular_functionthreonine-type endopeptidase activity","Nucleophile aminohydrolases, N-terminalProteasome alpha-subunit, N-terminal domainProteasome alpha-type subunitProteasome subunit alpha6Proteasome, subunit alpha/beta"
1,"CG1837","FBgn0030329","47218","270","5","pretaporter","apoptotic cell clearance	cell redox homeostasis	positive regulation of apoptotic cell clearance	","endomembrane systemendoplasmic reticulum","isomerase activity","Disulphide isomeraseThioredoxin domainThioredoxin, conserved siteThioredoxin-like superfamily"
1,"CG3593","FBgn0003257","53662","269","4","rudimentary-like","'de novo' UMP biosynthetic process	'de novo' pyrimidine nucleobase biosynthetic process	","","orotate phosphoribosyltransferase activityorotidine-5'-phosphate decarboxylase activity","Aldolase-type TIM barrelOrotate phosphoribosyl transferase domainOrotate phosphoribosyltransferaseOrotidine 5'-phosphate decarboxylaseOrotidine 5'-phosphate decarboxylase domainOrotidine 5'-phosphate decarboxylase, active sitePhosphoribosyltransferase domainPhosphoribosyltransferase-likeRibulose-phosph…
1,"CG4376","FBgn0000667","104203","268","5","? actinin","actin cytoskeleton reorganization	actin filament bundle assembly	cytoskeletal anchoring at plasma membrane	sarcomere organization	","Z discfocal adhesion","actin bindingactin filament bindingcalcium ion bindingprotein binding","Actinin-type actin-binding domain, conserved siteCH domain superfamilyCalponin homology domainEF-Hand 1, calcium-binding siteEF-hand domainEF-hand domain pairEF-hand, Ca insensitiveSpectrin repeatSpectrin/alpha-actinin"
1,"CG11661","FBgn0010352","113204","268","4","Neural conserved at 73EF","tricarboxylic acid cycle	","mitochondrial oxoglutarate dehydrogenase complexmitochondrionoxoglutarate dehydrogenase complex","oxoglutarate dehydrogenase (succinyl-transferring) activitythiamine pyrophosphate binding","2-oxoglutarate dehydrogenase E1 component2-oxoglutarate dehydrogenase E1 component, N-terminal domainDehydrogenase, E1 componentMultifunctional 2-oxoglutarate metabolism enzyme, C-terminalThiamin diphosphat…
1,"CG1966","FBgn0027620","171821","268","3","ATP-dependent chromatin assembly factor large subunit","chromatin assembly	chromatin assembly or disassembly	negative regulation of transcription, DNA-templated	nervous system development	nucleosome assembly	nucleosome mobilization	nucleosome positioning	regulation of ATPase activity	regulation of heterochromatin assembly	regulation of transcription, DNA-templated	","ACF complexCHRACNURF complexnucleus","DNA bindinghistone acetyltransferase activitynucleosome-dependent ATPase activityprotein binding","BromodomainBromodomain adjacent to zinc finger domain protein 1A, bromodomainBromodomain-like superfamilyDDT domainWHIM2 domainWSTF/Acf1/Cbp146Zinc finger, FYVE/PHD-typeZinc finger, PHD-fingerZinc finger, PHD-typeZinc finger, PHD-type, conserved siteZinc fing…
1,"CG4800","FBgn0037874","19763","268","4","Translationally controlled tumor protein","cellular response to gamma radiation	double-strand break repair	intra-S DNA damage checkpoint	mitotic G2 DNA damage checkpoint	positive regulation of cell size	positive regulation of histone phosphorylation	positive regulation of multicellular organism growth	regulation of stem cell differentiation	","cytoplasmcytoplasmic microtubulenucleusplasma membranepolytene chromosome","Ras guanyl-nucleotide exchange factor activitycalcium ion bindingguanyl-nucleotide exchange factor activity","Mss4-like superfamilyMss4/translationally controlled tumour-associated TCTPTranslationally controlled tumour proteinTranslationally controlled tumour protein (TCTP) domainTranslationally controlled tumour prote…
1,"CG6783","FBgn0037913","12902","268","5","fatty acid binding protein","","","",""
1,"CG8905","FBgn0010213","24782","267","4","Superoxide dismutase 2 (Mn)","aging	determination of adult lifespan	heart morphogenesis	oxidation-reduction process	paracrine signaling	reactive oxygen species metabolic process	regulation of autophagy of mitochondrion	regulation of hemocyte proliferation	regulation of metabolic process	removal of superoxide radicals	","mitochondrial matrixmitochondrion","antioxidant activitymetal ion bindingsuperoxide dismutase activity","Manganese/iron superoxide dismutaseManganese/iron superoxide dismutase, C-terminalManganese/iron superoxide dismutase, C-terminal domain superfamilyManganese/iron superoxide dismutase, N-terminalManganese/iron superoxide dismutase, N-terminal domain superfamilyManganese/iron superoxide dism…
1,"CG9539","FBgn0026571","52518","267","6","Sec61?","SRP-dependent cotranslational protein targeting to membrane, translocation	cell death	","Sec61 translocon complex","protein transporter activity","SecY/SEC61-alpha family"
1,"CG5605","FBgn0036974","49313","267","5","eukaryotic translation release factor 1","cytoplasmic translational termination	translational termination	","cytosoltranslation release factor complex","sequence-specific mRNA bindingtranslation release factor activity, codon specifictranslation termination factor activity","50S ribosomal protein L30e-likePeptide Chain Release Factor eRF1/aRF1, N-terminalPeptide chain release factor eRF1/aRF1eRF1 domain 1/Pelota-likeeRF1 domain 2eRF1 domain 3"
1,"CG4584","FBgn0013349","20038","265","8","Deoxyuridine triphosphatase","","","dUTP diphosphatase activity","Deoxyuridine triphosphate nucleotidohydrolaseDeoxyuridine triphosphate nucleotidohydrolase/Deoxycytidine triphosphate deaminasedCTP Deaminase"
1,"CG3265","FBgn0027066","32785","265","4","Eb1","chromosome segregation	establishment of mitotic spindle localization	establishment or maintenance of microtubule cytoskeleton polarity	flight behavior	locomotory behavior	melanotic encapsulation of foreign target	microtubule cytoskeleton organization	microtubule-based process	mitotic spindle elongation	mitotic spindle organization	protein localization to microtubule	protein localization to microtubule plus-end	pseudocleavage involved in syncytial blastoderm formation	regulation of microtubule polymerization or depolymerization	sensory organ development	sensory perception of sound	spindle assembly	wound healing	","axonal growth conecytoplasmcytoplasmic microtubulemicrotubulemicrotubule associated complexmicrotubule organizing centermicrotubule plus-endspindle microtubulespindle midzone","microtubule bindingmicrotubule plus-end bindingmyosin bindingprotein binding","CH domain superfamilyCalponin homology domainEB1, C-terminalEB1, C-terminal domain superfamilyEB1, MetazoaMicrotubule-associated protein RP/…
1,"CG8989","FBgn0004828","15364","263","9","Histone H3.3B","DNA replication-independent nucleosome assembly	male meiotic nuclear division	nucleosome assembly	","nucleosomenucleuspolytene chromosome","nucleosomal DNA bindingprotein heterodimerization activitystructural constituent of chromatin","Histone H2A/H2B/H3Histone H3/CENP-AHistone-fold"
1,"CG10777","FBgn0029979","100632","263","4","maheshvara","regulation of Notch signaling pathway	","","ATP bindingRNA helicase activitynucleic acid binding","ATP-dependent RNA helicase DEAD-box, conserved siteDEAD/DEAH box helicase domainHelicase superfamily 1/2, ATP-binding domainHelicase, C-terminalP-loop containing nucleoside triphosphate hydrolaseRNA helicase, DEAD-box type, Q motif"
1,"CG6181","FBgn0032340","150260","263","5","Ge-1 ortholog (H. sapiens)","cytoplasmic mRNA processing body assembly	defense response to fungus	gene silencing by miRNA	pole plasm oskar mRNA localization	","P-body","protein binding","Enhancer of mRNA-decapping protein 4, WD40 repeat regionWD40 repeatWD40-repeat-containing domainWD40/YVTN repeat-like-containing domain superfamily"
1,"CG8759","FBgn0017565","23007","262","6","Nascent polypeptide associated complex protein alpha subunit","oogenesis	regulation of pole plasm oskar mRNA localization	","nascent polypeptide-associated complex","protein binding","Nascent polypeptide-associated complex NAC domainUbiquitin-associated domain/translation elongation factor EF-Ts, N-terminal"
1,"CG16989","FBgn0025621","105429","262","5","CG16989","","","","Armadillo-like helicalArmadillo-type foldDomain of unknown function DUF4042"
1,"CG6617","FBgn0030944","26026","262","4","CG6617","biological_process	","cellular_component","molecular_function","CRA domainCTLH, C-terminal LisH motifCTLH/CRA C-terminal to LisH motif domainLIS1 homology motif"
1,"CG8479","FBgn0033914","70597","262","2","CG8479","","","",""
1,"CG6463","FBgn0047038","13825","262","3","NADH dehydrogenase (ubiquinone) 13 kDa B subunit","mitochondrial electron transport, NADH to ubiquinone	","mitochondrial respiratory chain complex I","NADH dehydrogenase activity","NADH dehydrogenase [ubiquinone] 1 alpha subcomplex subunit 5"
1,"CG8287","FBgn0015796","23814","261","5","Rab-protein 8","","","GTPase activity","RasSmall GTP-binding protein domainSmall GTPaseSmall GTPaseSmall GTPase superfamily, Rab type"
1,"CG10060","FBgn0001104","40938","260","3","G protein ? i subunit","G-protein coupled receptor signaling pathway	adenylate cyclase-modulating G-protein coupled receptor signaling pathway	asymmetric cell division	asymmetric neuroblast division	asymmetric protein localization involved in cell fate determination	axon ensheathment in central nervous system	calcium-mediated signaling	cortical actin cytoskeleton organization	establishment of endothelial blood-brain barrier	establishment of glial blood-brain barrier	establishment of spindle orientation	regulation of protein localization	septate junction assembly	ventral cord development	","apical cortexcell cortexheterotrimeric G-protein complexplasma membrane","DNA bindingG-protein beta/gamma-subunit complex bindingG-protein coupled receptor bindingGTP bindingGTPase activityprotein binding","G protein alpha subunit, helical insertionG-protein alpha subunit, group IGuanine nucleotide binding protein (G-protein), alpha subunitP-loop containing nucleoside triphosphate hydrolase"
1,"CG15442","FBgn0010410","17057","260","10","Ribosomal protein L27A","mitotic spindle elongation	mitotic spindle organization	translation	","cytosolic large ribosomal subunitribosome","SUMO bindingstructural constituent of ribosome","Ribosomal protein L15, conserved siteRibosomal protein L18e/L15P"
1,"CG8732","FBgn0010609","81394","260","5","Acyl-CoA synthetase long-chain","axon guidance	nervous system development	positive regulation of sequestering of triglyceride	","cytoplasmendoplasmic reticulumlipid droplet","long-chain fatty acid-CoA ligase activity","AMP-binding, conserved siteAMP-dependent synthetase/ligase"
1,"CG6226","FBgn0013269","39365","260","7","FK506-binding protein 39kD","juvenile hormone mediated signaling pathway	negative regulation of autophagy	negative regulation of macroautophagy	","heterochromatin","FK506 bindingjuvenile hormone response element bindingprotein binding","FKBP-type peptidyl-prolyl cis-trans isomerase domainPeptidyl-prolyl cis-trans isomerase, FKBP-type"
1,"CG3283","FBgn0014028","34317","260","7","Succinate dehydrogenase, subunit B (iron-sulfur)","aerobic respiration	mitochondrial electron transport, succinate to ubiquinone	respiratory electron transport chain	tricarboxylic acid cycle	","mitochondrial inner membranemitochondrial membranemitochondrial respiratory chain complex II, succinate dehydrogenase complex (ubiquinone)","2 iron, 2 sulfur cluster binding3 iron, 4 sulfur cluster binding4 iron, 4 sulfur cluster bindingelectron transfer activitysuccinate dehydrogenase (ubiquinone) activityubiquinone binding","2Fe-2S ferredoxin, iron-sulphur binding site2Fe-2S ferredoxin-like …
1,"CG8844","FBgn0021967","19090","260","4","NADH dehydrogenase (ubiquinone) PDSW subunit","mitochondrial electron transport, NADH to ubiquinone	","mitochondrial respiratory chain complex Imitochondrion","NADH dehydrogenase activity","NADH dehydrogenase [ubiquinone] 1 beta subcomplex subunit 10NADH-ubiquinone oxidoreductase, subunit 10"
1,"CG9674","FBgn0036663","128658","260","3","CG9674","","","",""
1,"CG12005","FBgn0037301","107440","260","4","Mms19","protein maturation by iron-sulfur cluster transfer	","","","Armadillo-type foldDNA repair/transcription protein MET18/MMS19MMS19, C-terminalMMS19, N-terminal"
1,"CG42648","FBgn0260460","21644","260","5","mitochondrial ribosomal protein S34","mitochondrial translation	translation	","mitochondrial small ribosomal subunit","structural constituent of ribosome","Mitochondrial 28S ribosomal protein S34"
1,"CG6984","FBgn0034191","31562","258","4","CG6984","","","catalytic activity","ClpP/crotonase-like domain superfamilyEnoyl-CoA hydratase, C-terminalEnoyl-CoA hydratase/isomeraseEnoyl-CoA hydratase/isomerase, conserved site"
1,"CG3524","FBgn0042627","267542","258","2","Fatty acid synthase 2","cellular response to sucrose stimulus	cuticle hydrocarbon biosynthetic process	methyl-branched fatty acid biosynthetic process	oxidation-reduction process	","","fatty acid synthase activityhydrolase activity, acting on ester bondsoxidoreductase activityphosphopantetheine binding","ACP-like superfamilyAcyl transferaseAcyl transferase domain superfamilyAcyl transferase/acyl hydrolase/lysophospholipaseAlcohol dehydrogenase, C-terminalAlpha/Beta hydrolase foldBeta-ketoacyl synthase, C-terminalBeta-ketoacyl synthase, N-terminalBeta-ketoacyl synthase, ac…
1,"CG1721","FBgn0014869","28601","257","6","Phosphoglyceromutase 78","glycolytic process	myoblast fusion	somatic muscle development	","M bandZ disc","phosphoglycerate mutase activity","Histidine phosphatase superfamilyHistidine phosphatase superfamily, clade-1Phosphoglycerate mutase 1Phosphoglycerate/bisphosphoglycerate mutase, active site"
1,"CG6342","FBgn0024957","98930","257","4","Iron regulatory protein 1B","citrate metabolic process	tricarboxylic acid cycle	","cytosolmitochondrion","4 iron, 4 sulfur cluster bindingaconitate hydratase activityiron-responsive element binding","Aconitase A/isopropylmalate dehydratase small subunit, swivel domainAconitase family, 4Fe-4S cluster binding siteAconitase, iron-sulfur domainAconitase/3-isopropylmalate dehydratase large subunit, alpha/beta/alpha domainAconitase/3-isopropylmalate dehydratase large subunit, alph…
1,"CG5784","FBgn0034282","29251","257","3","Mapmodulin","microtubule-based process	nucleocytoplasmic transport	","cytoplasmendoplasmic reticulummicrotubule associated complexnucleoplasmnucleusperinuclear region of cytoplasm","histone bindingmicrotubule binding","Leucine-rich repeatLeucine-rich repeat domain superfamily"
1,"CG6195","FBgn0038723","40932","256","5","CG6195","","","GTP binding","Beta-grasp domain superfamilyGTP binding domainGTP binding protein, second domainGTP1/OBG, conserved siteOBG-type guanine nucleotide-binding (G) domainP-loop containing nucleoside triphosphate hydrolaseSmall GTP-binding protein domainTGSTGS-like"
1,"CG7028","FBgn0027587","104392","255","4","CG7028","mRNA splicing, via spliceosome	protein phosphorylation	","catalytic step 2 spliceosomenucleusprecatalytic spliceosome","ATP bindingprotein kinase activity","Protein kinase domainProtein kinase-like domain superfamilySerine/threonine-protein kinase, active site"
1,"CG7262","FBgn0038274","91231","255","3","Nucleoporin 93kD-2","nuclear pore complex assembly	nuclear pore organization	poly(A)+ mRNA export from nucleus	protein import into nucleus	","nuclear porenuclear pore nuclear basket","structural constituent of nuclear pore","Nucleoporin interacting component Nup93/Nic96"
1,"CG12559","FBgn0003256","38728","254","4","rolled","","","",""
1,"CG4094","FBgn0028336","53772","254","4","lethal (1) G0255","tricarboxylic acid cycle	","cytoplasmmitochondriontricarboxylic acid cycle enzyme complex","fumarate hydratase activity","Fumarase C, C-terminalFumarase/histidase, N-terminalFumarate hydratase, class IIFumarate lyase familyFumarate lyase, N-terminalFumarate lyase, conserved siteL-Aspartase-like"
1,"CG4111","FBgn0029785","14487","254","9","Ribosomal protein L35","cytoplasmic translation	maturation of LSU-rRNA from tricistronic rRNA transcript (SSU-rRNA, 5.8S rRNA, LSU-rRNA)	translation	","cytosolic large ribosomal subunitcytosolic ribosome","mRNA bindingstructural constituent of ribosome","Ribosomal protein L29, conserved siteRibosomal protein L29/L35Ribosomal protein L29/L35 superfamily"
1,"CG18815","FBgn0042138","23240","254","2","CG18815","protein depalmitoylation	","cytoplasm","carboxylic ester hydrolase activitypalmitoyl-(protein) hydrolase activity","Alpha/Beta hydrolase foldPhospholipase/carboxylesterase/thioesterase"
1,"CG11899","FBgn0014427","39653","253","5","CG11899","L-serine biosynthetic process	","","O-phospho-L-serine:2-oxoglutarate aminotransferase activity","Aminotransferase class V domainAminotransferase class-V, pyridoxal-phosphate binding sitePhosphoserine aminotransferasePyridoxal phosphate-dependent transferasePyridoxal phosphate-dependent transferase domain 1Pyridoxal phosphate-dependent transferase, major domain"
1,"CG2038","FBgn0028836","31186","252","3","COP9 signalosome subunit 7","female germ-line stem cell population maintenance	germ cell development	germarium-derived cystoblast division	male germ-line cyst encapsulation	protein deneddylation	protein stabilization	","COP9 signalosomenuclear periphery","protein binding","Proteasome component (PCI) domain"
1,"CG2227","FBgn0011770","29167","251","5","GIP-like","glyoxylate metabolic process	","extracellular region","hydroxypyruvate isomerase activityracemase and epimerase activity, acting on carbohydrates and derivatives","Hydroxypyruvate isomerase-likeXylose isomerase-like superfamilyXylose isomerase-like, TIM barrel domain"
1,"CG10302","FBgn0032679","157948","251","5","bicoid stability factor","mitochondrial mRNA polyadenylation	mitochondrial respiratory chain complex I assembly	mitochondrial respiratory chain complex III assembly	mitochondrial respiratory chain complex IV assembly	polycistronic mRNA processing	positive regulation of oxidative phosphorylation	regulation of mitochondrial mRNA stability	regulation of mitochondrial transcription	regulation of mitochondrial translation	","H zoneRNA cap binding complexZ disccytoplasmmitochondrion","mRNA 3'-UTR binding","Pentatricopeptide repeat"
1,"CG5214","FBgn0037891","50122","251","4","CG5214","cellular respiration	negative regulation of neuroblast proliferation	tricarboxylic acid cycle	","mitochondrial oxoglutarate dehydrogenase complex","dihydrolipoyllysine-residue succinyltransferase activity","2-oxo acid dehydrogenase, lipoyl-binding site2-oxoacid dehydrogenase acyltransferase, catalytic domainBiotin/lipoyl attachmentChloramphenicol acetyltransferase-like domain superfamilyDihydrolipoamide succinyltransferaseSingle hybrid motif"
1,"CG3989","FBgn0020513","47620","250","4","PAICS bifunctional enzyme","'de novo' IMP biosynthetic process	","cytoplasmcytosol","phosphoribosylaminoimidazole carboxylase activityphosphoribosylaminoimidazolesuccinocarboxamide synthase activity","Class II PurEPurE domainPurE domain superfamilySAICAR synthetase, conserved siteSAICAR synthetase/ADE2, N-terminal"
1,"CG7113","FBgn0021765","13430","250","5","scully","","","",""
1,"CG7558","FBgn0011744","47371","249","4","Actin-related protein 66B","actin filament reorganization involved in cell cycle	axonal fasciculation	cytoplasmic transport, nurse cell to oocyte	cytoskeleton organization	female germline ring canal stabilization	myoblast fusion	phagocytosis, engulfment	pseudocleavage involved in syncytial blastoderm formation	regulation of actin polymerization or depolymerization	","Arp2/3 protein complexactin cytoskeletonactin filamentlamellipodium","actin bindingstructural constituent of cytoskeleton","Actin familyActin-related protein 3Actin/actin-like conserved site"
1,"CG7269","FBgn0014189","34992","248","6","Helicase at 25E","","","",""
1,"CG1821","FBgn0025286","14570","247","6","Ribosomal protein L31","cytoplasmic translation	translation	","cytosolic large ribosomal subunitcytosolic ribosomeribosome","structural constituent of ribosome","Ribosomal protein L31eRibosomal protein L31e domain superfamilyRibosomal protein L31e, conserved site"
1,"CG9000","FBgn0034176","51745","247","4","prenyl protease type I","CAAX-box protein processing	","integral component of endoplasmic reticulum membrane","metalloendopeptidase activity","CAAX prenyl protease 1CAAX prenyl protease 1, N-terminalPeptidase M48"
1,"CG10091","FBgn0038020","25537","247","3","Glutathione S transferase D9","glutathione metabolic process	","cytoplasm","glutathione transferase activity","Glutathione S-transferase, C-terminalGlutathione S-transferase, C-terminal domain superfamilyGlutathione S-transferase, C-terminal-likeGlutathione S-transferase, N-terminalThioredoxin-like superfamily"
1,"CG2099","FBgn0037328","17737","246","10","Ribosomal protein L35A","cytoplasmic translation	ribosomal large subunit biogenesis	","cytosolic large ribosomal subunitcytosolic ribosome","structural constituent of ribosome","Ribosomal protein L35ARibosomal protein L35A superfamilyRibosomal protein L35Ae, conserved siteTranslation protein, beta-barrel domain superfamily"
1,"CG12018","FBgn0027903","48484","245","3","CG12018","DNA strand elongation involved in DNA replication	","delta DNA polymerase complex","DNA bindingDNA-directed DNA polymerase activity","DNA polymerase alpha/epsilon, subunit BDNA polymerase delta/II small subunit family"
1,"CG8184","FBgn0030674","559365","245","4","CG8184","dsRNA transport	protein polyubiquitination	protein ubiquitination	ubiquitin-dependent protein catabolic process	","cytoplasmnucleus","ubiquitin protein ligase activityubiquitin-protein transferase activity","Armadillo-type foldE3 ubiquitin ligase, domain of unknown function DUF908E3 ubiquitin ligase, domain of unknown function DUF913HECT domainHECT, E3 ligase catalytic domainHUWE1/Rev1, ubiquitin binding regionUBA-like superfamilyUbiquitin-associated domainWWE domainWWE domain superfamily"
1,"CG13425","FBgn0015907","50298","244","5","bancal","appendage morphogenesis	cell fate commitment	cell proliferation	imaginal disc growth	regulation of alternative mRNA splicing, via spliceosome	","chromatincytoplasmnucleusomega speckleribonucleoprotein complex","mRNA bindingtranscription factor binding","K Homology domainK Homology domain, type 1"
1,"CG7257","FBgn0036224","45181","244","4","Regulatory particle triple-A ATPase 4-related","positive regulation of RNA polymerase II transcriptional preinitiation complex assembly	proteasome-mediated ubiquitin-dependent protein catabolic process	ubiquitin-dependent ERAD pathway	","cytosolic proteasome complexproteasome regulatory particle, base subcomplex","ATP bindingATPase activityproteasome-activating ATPase activity","26S proteasome regulatory subunit 10B26S proteasome regulatory subunit P45-likeAAA+ ATPase domainATPase, AAA-type, conserved siteATPase, AAA-type, coreP-loop containing nucleoside triphosphate hydrolaseProteasomal ATPase OB C-terminal domain"
1,"CG9475","FBgn0037742","46012","244","7","Regulatory particle triple-A ATPase 3-related","positive regulation of RNA polymerase II transcriptional preinitiation complex assembly	proteasome-mediated ubiquitin-dependent protein catabolic process	","cytosolic proteasome complexproteasome regulatory particle, base subcomplexsynapse","ATP bindingATPase activityproteasome-activating ATPase activity","26S Proteasome regulatory subunit 6B26S proteasome regulatory subunit P45-likeAAA+ ATPase domainATPase, AAA-type, conserved siteATPase, AAA-type, coreClpA/B familyP-loop containing nucleoside triphosphate hydrolaseProteasomal ATPase OB C-termina…
1,"CG2943","FBgn0037530","101312","243","5","ER Membrane protein Complex 1","protein folding in endoplasmic reticulum	","ER membrane protein complexendomembrane system","","ER membrane protein complex subunit 1ER membrane protein complex subunit 1, C-terminalQuinoprotein alcohol dehydrogenase-like superfamilyWD40/YVTN repeat-like-containing domain superfamily"
1,"CG13389","FBgn0010265","17168","241","6","Ribosomal protein S13","cytoplasmic translation	translation	","cytoplasmcytosolic ribosomecytosolic small ribosomal subunitnuclear chromosomenucleolus","small ribosomal subunit rRNA bindingstructural constituent of ribosome","Ribosomal protein S13/S15, N-terminalRibosomal protein S15Ribosomal protein S15PS15/NS1, RNA-binding"
1,"CG9819","FBgn0030758","64888","241","5","Calcineurin A at 14F","protein dephosphorylation	sleep	","cellular_component","protein serine/threonine phosphatase activity","Calcineurin-like phosphoesterase domain, ApaH typeMetallo-dependent phosphatase-likeSerine/threonine-specific protein phosphatase/bis(5-nucleosyl)-tetraphosphatase"
1,"CG9193","FBgn0005655","29225","240","4","Proliferating cell nuclear antigen","DNA replication	DNA-dependent DNA replication	antimicrobial humoral response	eggshell chorion gene amplification	leading strand elongation	mismatch repair	mitotic spindle organization	nucleotide-excision repair	regulation of DNA replication	translesion synthesis	","PCNA complexnucleus","DNA bindingDNA polymerase processivity factor activity","Proliferating cell nuclear antigen, PCNAProliferating cell nuclear antigen, PCNA, C-terminalProliferating cell nuclear antigen, PCNA, N-terminalProliferating cell nuclear antigen, PCNA, conserved site"
1,"CG17272","FBgn0038830","17217","240","3","CG17272","calcium-mediated signaling	spindle pole body organization	","nucleus","calcium ion bindingenzyme regulator activity","EF-hand domainEF-hand domain pair"
1,"CG14224","FBgn0031057","58798","239","4","Ubiquilin","amyloid precursor protein metabolic process	ubiquitin-dependent protein catabolic process	","cytosol","proteasome binding","Heat shock chaperonin-bindingUBA-like superfamilyUbiquilinUbiquilin-1Ubiquitin domainUbiquitin-associated domainUbiquitin-like domain superfamily"
1,"CG10161","FBgn0040227","64126","239","8","eukaryotic translation initiation factor 3 subunit d1","regulation of translational initiation	translational initiation	","cytosoleukaryotic translation initiation factor 3 complexnucleus","protein bindingtranslation initiation factor activity","Eukaryotic translation initiation factor 3 subunit D"
1,"CG33303","FBgn0053303","51723","239","5","CG33303","protein N-linked glycosylation via asparagine	","endomembrane systemintegral component of membraneoligosaccharyltransferase complex","dolichyl-diphosphooligosaccharide-protein glycotransferase activity","Ribophorin I"
1,"CG2098","FBgn0266268","26010","239","6","Ferrochelatase","","","",""
1,"CG5409","FBgn0011743","46384","238","7","Actin-related protein 53D","cytoskeleton organization	","actin filament","structural constituent of cytoskeleton","Actin familyActin/actin-like conserved site"
1,"CG4039","FBgn0025815","92984","238","4","Minichromosome maintenance 6","DNA replication	DNA replication initiation	eggshell chorion gene amplification	","MCM complexnucleus","3'-5' DNA helicase activityATP bindingDNA binding","DNA replication licensing factor Mcm6MCM N-terminal domainMCM OB domainMCM domainMini-chromosome maintenance proteinMini-chromosome maintenance, conserved siteNucleic acid-binding, OB-foldP-loop containing nucleoside triphosphate hydrolase"
1,"CG3835","FBgn0023507","58833","237","4","D-2-hydroxyglutaric acid dehydrogenase","lactate oxidation	oxidation-reduction process	respiratory electron transport chain	","extrinsic component of cytoplasmic side of plasma membranemitochondrion","(R)-2-hydroxyglutarate dehydrogenase activityD-lactate dehydrogenase (cytochrome) activityFAD binding","FAD linked oxidase, N-terminalFAD-binding domain, PCMH-typeFAD-binding, type PCMH, subdomain 1FAD-binding, type PCMH, subdomain 2FAD-binding, type PCMH-like superfamilyFAD-linked oxidase, C-terminalFAD-linked oxidase-l…
1,"CG8636","FBgn0029629","30111","237","6","eukaryotic translation initiation factor 3 subunit g1","mitotic cell cycle	translational initiation	","eukaryotic translation initiation factor 3 complex","mRNA bindingtranslation initiation factor activity","Eukaryotic translation initiation factor 3 subunit GEukaryotic translation initiation factor 3 subunit G, N-terminalNucleotide-binding alpha-beta plait domain superfamilyRNA recognition motif domainRNA-binding domain superfamilyeIF3G, RNA recognition motif"
1,"CG8397","FBgn0034066","27868","237","3","CG8397","","ER membrane protein complexendomembrane system","actin bindingcarbohydrate binding","Carbohydrate-binding-like foldDomain of unknown function DUF2012ER membrane protein complex subunit 7"
1,"CG5717","FBgn0041709","43459","237","7","yellow-g","cuticle pigmentation	melanin biosynthetic process	","extracellular region","","Major royal jelly protein/protein yellowQuinoprotein amine dehydrogenase, beta chain-likeSix-bladed beta-propeller, TolB-like"
1,"CG10753","FBgn0016940","13788","236","2","Small ribonucleoprotein particle protein SmD1","mRNA splicing, via spliceosome	","catalytic step 2 spliceosomeprecatalytic spliceosomesmall nuclear ribonucleoprotein complexspliceosomal complex","","LSM domain superfamilyLSM domain, eukaryotic/archaea-typeRibonucleoprotein LSM domain, eukaryotic/archaea-type"
1,"CG9020","FBgn0027093","76265","236","6","Arginyl-tRNA synthetase","arginyl-tRNA aminoacylation	","aminoacyl-tRNA synthetase multienzyme complexcytoplasm","ATP bindingarginine-tRNA ligase activity","Aminoacyl-tRNA synthetase, class I, conserved siteAminoacyl-tRNA synthetase, class Ia, anticodon-bindingArginine-tRNA ligaseArginyl tRNA synthetase N-terminal domainArginyl tRNA synthetase N-terminal domain superfamilyArginyl-tRNA synthetase, catalytic core domainDALR anticodon bindingRossmann-l…
1,"CG8465","FBgn0028343","129968","236","5","Ankyrin repeat and LEM domain containing 2","cell morphogenesis	mitotic nuclear envelope reassembly	negative regulation of phosphorylation	positive regulation of protein dephosphorylation	","cytoplasmendomembrane systemendoplasmic reticulum","protein phosphatase 2A binding","Ankyrin repeatAnkyrin repeat and LEM domain-containing protein 2Ankyrin repeat-containing domainAnkyrin repeat-containing domain superfamily"
1,"CG7897","FBgn0033039","210397","236","6","Gp210 ortholog (H. sapiens)","learning or memory	nuclear pore organization	olfactory learning	protein import into nucleus	","integral component of membranenuclear pore inner ringnuclear pore nuclear basketnuclear pore transmembrane ring","molecular_function","Invasin/intimin cell-adhesion fragments"
1,"CG8715","FBgn0020279","134619","235","4","lingerer","copulation	dorsal/ventral axis specification, ovarian follicular epithelium	male mating behavior	negative regulation of JAK-STAT cascade	negative regulation of imaginal disc growth	positive regulation of transcription, DNA-templated	","P-bodycytoplasmnucleus","protein binding","Protein of unknown function DUF3697, ubiquitin-associated protein 2UBA-like superfamily"
1,"CG1440","FBgn0030038","55673","235","5","CG1440","homocysteine catabolic process	proteolysis	response to toxic substance	","cytoplasmcytosol","aminopeptidase activitycysteine-type endopeptidase activitycysteine-type peptidase activity","Cysteine peptidase, cysteine active sitePapain-like cysteine peptidase superfamilyPeptidase C1B, bleomycin hydrolase"
1,"CG7546","FBgn0035793","142480","234","3","CG7546","negative regulation of apoptotic process	","cytosol","polyubiquitin modification-dependent protein binding","Large proline-rich protein BAG6Ubiquitin conserved siteUbiquitin domainUbiquitin-like domain superfamily"
1,"CG11984","FBgn0037655","62957","234","2","Potassium channel modulatory factor 1","","","ubiquitin protein ligase activityzinc ion binding","Drought induced 19 protein type, zinc-binding domainE3 ubiquitin-protein ligase KCMF1Zinc finger, ZZ-type"
1,"CG31739","FBgn0051739","121950","234","4","Aspartyl-tRNA synthetase, mitochondrial","aspartyl-tRNA aminoacylation	tRNA aminoacylation for protein translation	","cytoplasmmitochondrion","ATP bindingaminoacyl-tRNA ligase activityaspartate-tRNA ligase activitynucleic acid binding","Aminoacyl-tRNA synthetase, class IIAminoacyl-tRNA synthetase, class II (D/K/N)Aspartate-tRNA ligase, type 1Aspartyl/Asparaginyl-tRNA synthetase, class IIbGAD-like domain superfamilyNucleic acid-binding, OB-foldOB-fold nucleic acid binding domain, AA-tRNA synthetase-type"
1,"CG7361","FBgn0021906","25041","233","5","Rieske iron-sulfur protein","mitochondrial electron transport, ubiquinol to cytochrome c	","mitochondrial respiratory chain complex IIImitochondrion","2 iron, 2 sulfur cluster bindingubiquinol-cytochrome-c reductase activity","Cytochrome b-c1 complex subunit Rieske, transmembrane domainCytochrome bc1 complex subunit Rieske, transmembrane domain superfamilyRieske [2Fe-2S] iron-sulphur domainRieske [2Fe-2S] iron-sulphur domain superfamilyRieske iron-sulphur proteinRieske iron-sulphur p…
1,"CG8340","FBgn0010339","41382","232","3","upstream of RpIII128","","","GTP binding","Beta-grasp domain superfamilyGTP binding domainGTP binding protein, second domainGTP1/OBG, conserved siteOBG-type guanine nucleotide-binding (G) domainP-loop containing nucleoside triphosphate hydrolaseSmall GTP-binding protein domainTGSTGS-like"
1,"CG11015","FBgn0031830","13846","232","4","Cytochrome c oxidase subunit 5B","mitochondrial ATP synthesis coupled proton transport	mitochondrial electron transport, cytochrome c to oxygen	","mitochondrial respiratory chain complex IV","cytochrome-c oxidase activity","Cytochrome c oxidase, subunit VbCytochrome c oxidase, subunit Vb superfamily"
1,"CG12000","FBgn0037314","30197","232","4","CG12000","cellular process	proteolysis	ubiquitin-dependent protein catabolic process	","cytoplasmnucleusproteasome core complex","endopeptidase activity","Peptidase T1A, proteasome beta-subunitProteasome, subunit alpha/beta"
1,"CG17018","FBgn0039972","144664","232","4","Meiosis regulator and mRNA stability factor 1","regulation of gene expression	","peroxisome","nucleic acid binding","Marf1, RNA recognition motif 2Meiosis regulator and mRNA stability factor 1Nucleotide-binding alpha-beta plait domain superfamilyOST-HTH/LOTUS domainRNA-binding domain superfamily"
1,"CG3887","FBgn0031670","22538","231","3","Selenoprotein T","","endomembrane system","thioredoxin-disulfide reductase activity","Selenoprotein TSelenoprotein, Rdx-typeThioredoxin-like superfamily"
1,"CG17520","FBgn0000258","40072","230","4","Casein kinase II ? subunit","Wnt signaling pathway	axon guidance	chaeta development	circadian rhythm	compound eye development	lateral inhibition	locomotor rhythm	mitotic cell cycle	negative regulation of protein ubiquitination	positive regulation of hh target transcription factor activity	positive regulation of smoothened signaling pathway	protein phosphorylation	regulation of protein stability	","cytoplasmcytosolnucleusprotein kinase CK2 complex","protein bindingprotein kinase activityprotein serine/threonine kinase activity","Protein kinase domainProtein kinase, ATP binding siteProtein kinase-like domain superfamilySerine/threonine-protein kinase, active siteSerine/threonine-protein kinase-like domainSerine/threonine/dual specificity protein kinase, catalytic domain"
1,"CG2925","FBgn0014366","58615","230","3","noisette","fertilization	mRNA splicing, via spliceosome	mitotic cell cycle	","U2 snRNPcatalytic step 2 spliceosomeprecatalytic spliceosomespliceosomal complex","RNA bindingzinc ion binding","Domain of unknown function DUF3449Matrin/U1-C, C2H2-type zinc fingerSF3A3 domainSplicing factor 3A subunit 3Splicing factor SF3a60 binding domain"
1,"CG31137","FBgn0011725","41439","229","5","twin","","","",""
1,"CG10071","FBgn0016726","8915","228","4","Ribosomal protein L29","cytoplasmic translation	","cytosolic large ribosomal subunit","chromatin bindingstructural constituent of ribosome","Ribosomal protein L29e"
1,"CG9580","FBgn0067861","58111","228","3","Sperm-specific dynein intermediate chain 1","microtubule-based movement	","cytoplasmic dynein complexdynein complexsperm flagellum","ATP-dependent microtubule motor activity, plus-end-directeddynein heavy chain bindingdynein light chain binding","Cytoplasmic dynein 1 intermediate chain 1/2WD40 repeatWD40-repeat-containing domainWD40-repeat-containing domain superfamilyWD40/YVTN repeat-like-containing domain superfamily"
1,"CG4602","FBgn0024285","58606","227","4","Srp54","mRNA splicing, via spliceosome	regulation of alternative mRNA splicing, via spliceosome	regulation of gene expression	regulation of mRNA 3'-end processing	regulation of transcriptional start site selection at RNA polymerase II promoter	","catalytic step 2 spliceosomenucleoplasmnucleusprecatalytic spliceosome","mRNA bindingpoly-pyrimidine tract binding","Nucleotide-binding alpha-beta plait domain superfamilyRNA recognition motif domainRNA-binding domain superfamilySREK1, RNA recognition motif 2"
1,"CG5269","FBgn0026158","31716","227","3","vibrator","","","",""
1,"CG2934","FBgn0028665","40286","227","3","Vacuolar H<up>+</up> ATPase AC39 subunit 1","ATP hydrolysis coupled proton transport	regulation of Notch signaling pathway	terminal branching, open tracheal system	vacuolar acidification	","plasma membraneplasma membrane proton-transporting V-type ATPase complexvacuolar proton-transporting V-type ATPase, V0 domain","proton-transporting ATPase activity, rotational mechanism","ATPase, V0 complex, c/d subunitATPase, V0 complex, subunit d"
1,"CG4261","FBgn0022787","214824","226","3","Helicase 89B","Toll signaling pathway	antimicrobial humoral response	defense response to bacterium	innate immune response	positive regulation of antibacterial peptide biosynthetic process	regulation of transcription by RNA polymerase II	transcription by RNA polymerase II	","","ATP bindingATP-dependent DNA helicase activity","Armadillo-like helicalArmadillo-type foldDomain of unknown function DUF3535Helicase superfamily 1/2, ATP-binding domainHelicase, C-terminalP-loop containing nucleoside triphosphate hydrolaseSNF2-like, N-terminal domain superfamilySNF2-related, N-terminal domain"
1,"CG9050","FBgn0031755","40874","226","4","CG9050","","","",""
1,"CG15224","FBgn0000259","25089","225","4","Casein kinase II ? subunit","circadian rhythm	eclosion rhythm	intracellular mRNA localization involved in pattern specification process	locomotor rhythm	mushroom body development	oocyte dorsal/ventral axis specification	protein phosphorylation	rhythmic behavior	","cytoplasmcytosolnucleusprotein kinase CK2 complex","protein kinase activityprotein kinase regulator activityprotein serine/threonine kinase activity","Casein kinase II subunit beta-likeCasein kinase II, regulatory subunitCasein kinase II, regulatory subunit, N-terminal"
1,"CG8430","FBgn0001124","46334","225","4","Glutamate oxaloacetate transaminase 1","aspartate biosynthetic process	aspartate metabolic process	glutamate biosynthetic process	","cytosolmitochondrial matrixperoxisome","L-aspartate:2-oxoglutarate aminotransferase activitypyridoxal phosphate binding","Aminotransferase, class I/classIIAspartate/other aminotransferasePyridoxal phosphate-dependent transferasePyridoxal phosphate-dependent transferase domain 1Pyridoxal phosphate-dependent transferase, major domain"
1,"CG1469","FBgn0015221","25411","225","5","Ferritin 2 light chain homologue","cellular iron ion homeostasis	cellular response to iron ion starvation	detoxification of iron ion	intracellular sequestering of iron ion	iron ion import across plasma membrane	locomotor rhythm	response to fungus	","Golgi apparatuscytoplasmendomembrane systemextracellular regionintracellular ferritin complex","ferric iron bindingferrous iron bindingferroxidase activityidentical protein bindingiron ion binding","FerritinFerritin-likeFerritin-like diiron domainFerritin-like superfamilyFerritin/DPS protein domain"
1,"CG17060","FBgn0015789","23551","225","4","Rab10","Rab protein signal transduction	basal protein localization	basement membrane constituent secretion	basolateral protein secretion	cellular response to insulin stimulus	growth of a germarium-derived egg chamber	intracellular protein transport	protein localization to plasma membrane	protein secretion	regulation of basement membrane organization	regulation of exocytosis	vesicle docking involved in exocytosis	vesicle-mediated transport	","Golgi apparatusbasal part of cellcell trailing edgecytoplasmendosomeinsulin-responsive compartmentlateral plasma membraneneuronal cell bodyplasma membranerecycling endosomesynapsesynaptic vesiclevesicle","GTP bindingGTPase activity","P-loop containing nucleoside triphosphate hydrolaseSmall GTP-binding protein domainSmall GTPase"
1,"CG6176","FBgn0026431","75484","225","6","Grip75","bicoid mRNA localization	cytoplasmic microtubule organization	male meiosis cytokinesis	meiotic cell cycle	microtubule nucleation	microtubule nucleation by interphase microtubule organizing center	mitotic cell cycle	mitotic spindle assembly	spindle assembly involved in female meiosis II	","centrosomeequatorial microtubule organizing centergamma-tubulin complexgamma-tubulin ring complexspindle polespindle pole body","gamma-tubulin bindingmicrotubule minus-end bindingstructural constituent of cytoskeleton","Gamma tubulin complex component, C-terminalGamma-tubulin complex component protein"
1,"CG5625","FBgn0034708","91854","225","3","Vacuolar protein sorting 35","endocytosis	intracellular protein transport	positive regulation of Wnt protein secretion	positive regulation of Wnt signaling pathway	regulation of protein stability	response to rotenone	retrograde transport, endosome to Golgi	synaptic vesicle endocytosis	","early endosomeendosomelate endosomepresynaptic active zoneretromer complexretromer, cargo-selective complexsubsynaptic reticulumterminal bouton","Rab GTPase bindingprotein bindingprotein transporter activity","Vacuolar protein sorting-associated protein 35"
1,"CG31450","FBgn0051450","18046","224","4","mitochondrial ribosomal protein S18A","mitochondrial translation	translation	","mitochondrial small ribosomal subunit","small ribosomal subunit rRNA bindingstructural constituent of ribosome","Ribosomal protein S18Ribosomal protein S18 superfamily"
1,"CG10033","FBgn0000721","101593","223","5","foraging","","","",""
1,"CG6512","FBgn0036702","89920","223","4","CG6512","cristae formation	mitochondrial fusion	mitochondrial protein processing	proteolysis	","integral component of membranemitochondrial inner membranemitochondrion","ATP bindingmetalloendopeptidase activityzinc ion binding","AAA+ ATPase domainATPase, AAA-type, conserved siteATPase, AAA-type, coreP-loop containing nucleoside triphosphate hydrolasePeptidase M41Peptidase M41, FtsH extracellularPeptidase M41-likePeptidase, FtsH"
1,"CG5605","FBgn0036974","50022","223","4","eukaryotic translation release factor 1","","","",""
1,"CG13220","FBgn0033608","16467","222","3","CG13220","","","",""
1,"CG3319","FBgn0263237","39740","222","3","Cyclin-dependent kinase 7","mitotic cell cycle	positive regulation of transcription by RNA polymerase II	programmed cell death	promoter clearance from RNA polymerase II promoter	protein phosphorylation	regulation of cyclin-dependent protein serine/threonine kinase activity	transcription by RNA polymerase II	","carboxy-terminal domain protein kinase complexcytoplasmnucleolusnucleoplasmnucleustranscription factor TFIIH holo complextranscription factor TFIIK complex","ATP bindingRNA polymerase II CTD heptapeptide repeat kinase activitycyclin-dependent protein serine/threonine kinase activityprotein serine/threonine kinase activity","Cyclin-dependent kinase 7Protein kinase domainProtein kinase, ATP bind…
1,"CG12070","FBgn0000416","99715","221","6","Saposin-related","","","",""
1,"CG5450","FBgn0026141","10443","221","3","Cytoplasmic dynein light chain 2","microtubule-based movement	microtubule-based process	positive regulation of ATP-dependent microtubule motor activity, plus-end-directed	","cytoplasmic dynein complexdynein complex","ATP-dependent microtubule motor activity, plus-end-directedATPase activity, coupleddynein intermediate chain bindingdynein light intermediate chain binding","Dynein light chain superfamilyDynein light chain, type 1/2Dynein light chain, type 1/2, conserved site"
1,"CG40300","FBgn0058300","100123","221","3","CG40300","","","","PAZ domainPiwi domainRibonuclease H-like superfamily"
1,"CG34069","FBgn0013675","26265","220","2","mitochondrial Cytochrome c oxidase subunit II","ATP synthesis coupled electron transport	","integral component of membranemitochondrial respiratory chain complex IV","copper ion bindingcytochrome-c oxidase activity","Copper centre Cu(A)CupredoxinCytochrome C oxidase subunit II, transmembrane domainCytochrome C oxidase subunit II, transmembrane domain superfamilyCytochrome c oxidase subunit 2, C-terminalCytochrome c oxidase subunit II-like C-terminalCytochrome c oxidase, subunit II"
1,"CG1119","FBgn0004913","108916","219","3","Germ line transcription factor 1","DNA repair	DNA replication	dendrite morphogenesis	","DNA replication factor C complexnucleus","ATP bindingDNA bindingDNA clamp loader activity","AAA+ ATPase domainATPase, AAA-type, coreBRCT domainBRCT domain superfamilyDNA polymerase III, clamp loader complex, gamma/delta/delta subunit, C-terminalDNA replication factor RFC1, C-terminalP-loop containing nucleoside triphosphate hydrolaseReplication factor C subunit 1"
1,"CG5370","FBgn0010501","36226","218","3","Death caspase-1","actin filament organization	apoptotic process	cellular response to starvation	cytoplasmic transport, nurse cell to oocyte	execution phase of apoptosis	multicellular organism development	negative regulation of neuromuscular synaptic transmission	neuron remodeling	nurse cell apoptotic process	oogenesis	ovarian nurse cell to oocyte transport	positive regulation of autophagy	positive regulation of macroautophagy	programmed cell death	programmed cell death involved in cell development	proteolysis	","cytoplasmcytosolmessenger ribonucleoprotein complexmitochondrionneuronal ribonucleoprotein granule","BIR domain bindingcysteine-type endopeptidase activitycysteine-type endopeptidase activity involved in apoptotic processcysteine-type endopeptidase activity involved in execution phase of apoptosisprotein binding","Caspase-like domain superfamilyPeptidase C14 familyPeptidase C14, p20 domainPept…
1,"CG15618","FBgn0031077","198607","218","3","THADA","adaptive thermogenesis	negative regulation of calcium-transporting ATPase activity	negative regulation of endoplasmic reticulum calcium ion concentration	negative regulation of lipid storage	tRNA methylation	","cytoplasmic side of endoplasmic reticulum membranecytosol","ion channel binding","Armadillo-type foldDomain of unknown function DUF2428, death-receptor-like"
1,"CG6846","FBgn0036825","17270","217","6","Ribosomal protein L26","cytoplasmic translation	ribosomal large subunit biogenesis	","cytosolic large ribosomal subunitcytosolic ribosome","RNA bindingstructural constituent of ribosome","KOWRibosomal protein L2, domain 2Ribosomal protein L24/L26, conserved siteRibosomal protein L26/L24, eukaryotic/archaealTranslation protein SH3-like domain superfamily"
1,"CG2139","FBgn0028646","75266","216","6","aralar1","L-glutamate transmembrane transport	aspartate transmembrane transport	malate-aspartate shuttle	mitochondrial calcium ion transmembrane transport	mitochondrial transport	wound healing	","mitochondrial inner membranemitochondrion","L-aspartate transmembrane transporter activityL-glutamate transmembrane transporter activitycalcium ion bindingidentical protein bindingtransmembrane transporter activity","Calcium uptake protein 1/2/3EF-hand domainEF-hand domain pairMitochondrial carrier domain proteinMitochondrial carrier domain superfamilyMitochondrial carrier proteinMitochondrial…
1,"CG11401","FBgn0037170","56793","216","4","thioredoxin reductase 2","cell redox homeostasis	oxidation-reduction process	","cytoplasmmitochondrion","electron transfer activityflavin adenine dinucleotide bindingthioredoxin-disulfide reductase activity","FAD/NAD(P)-binding domainFAD/NAD(P)-binding domain superfamilyFAD/NAD-linked reductase, dimerisation domain superfamilyPyridine nucleotide-disulphide oxidoreductase, class IPyridine nucleotide-disulphide oxidoreductase, class I, active sitePyridine nucleotide-disulph…
1,"CG2046","FBgn0037378","25996","216","3","CG2046","proteasome core complex assembly	","endoplasmic reticulum","proteasome binding","Proteasome assembly chaperone 1"
1,"CG33113","FBgn0053113","63945","216","4","Reticulon-like1","endoplasmic reticulum organization	endoplasmic reticulum tubular network membrane organization	","axonaxonal growth conecytoplasmcytosolendomembrane systemendoplasmic reticulumfusomesmooth endoplasmic reticulum","","Reticulon"
1,"CG11876","FBgn0039635","31304","215","3","Pyruvate dehydrogenase E1 beta subunit","","","",""
1,"CG41099","FBgn0039955","124587","215","5","CG41099","embryonic morphogenesis	endocytosis	epithelial cell morphogenesis	","vacuole","metal ion binding","Ankyrin repeatAnkyrin repeat-containing domainAnkyrin repeat-containing domain superfamilyBTB/POZ domainFYVE zinc fingerSKP1/BTB/POZ domain superfamilyZinc finger, FYVE-relatedZinc finger, FYVE/PHD-typeZinc finger, RING/FYVE/PHD-type"
1,"CG11844","FBgn0046214","48722","215","5","vig2","heterochromatin organization	histone H3-K9 methylation	regulation of chromatin silencing	","cytoplasmnucleuspolytene chromosomepolytene chromosome chromocenterpolytene chromosome puff","RNA binding","Hyaluronan/mRNA-binding proteinRNA binding protein HABP4/SERBP1"
1,"CG5643","FBgn0027492","60057","213","3","widerborst","autophagy	chromosome segregation	determination of adult lifespan	negative regulation of insulin receptor signaling pathway	negative regulation of lipid storage	negative regulation of protein kinase B signaling	negative regulation of protein phosphorylation	negative regulation of smoothened signaling pathway	positive regulation of smoothened signaling pathway	regulation of protein autophosphorylation	spindle assembly	","cytosolnucleusprotein phosphatase type 2A complex","protein phosphatase activator activity","Armadillo-like helicalArmadillo-type foldProtein phosphatase 2A, regulatory B subunit, B56"
1,"CG4665","FBgn0035964","24605","213","3","Dihydropteridine reductase","L-phenylalanine catabolic process	tetrahydrobiopterin biosynthetic process	","cytoplasm","6,7-dihydropteridine reductase activityNADH bindingNADPH binding","NAD(P)-binding domain superfamilyShort-chain dehydrogenase/reductase SDRShort-chain dehydrogenase/reductase, conserved site"
1,"CG7108","FBgn0011762","50695","212","3","DNA polymerase ? 50kD","DNA replication	DNA replication, synthesis of RNA primer	","alpha DNA polymerase:primase complex","DNA primase activityDNA-directed DNA polymerase activitysingle-stranded DNA binding","DNA primase, small subunitDNA primase, small subunit, eukaryotic/archaeal"
1,"CG9027","FBgn0033631","23348","212","5","Superoxide dismutase 3","UV protection	oxidation-reduction process	removal of superoxide radicals	response to oxidative stress	","cytoplasmextracellular spaceplasma membrane","copper ion bindingsuperoxide dismutase activitysuperoxide dismutase copper chaperone activityzinc ion binding","Superoxide dismutase (Cu/Zn) / superoxide dismutase copper chaperoneSuperoxide dismutase, copper/zinc binding domainSuperoxide dismutase, copper/zinc, binding siteSuperoxide dismutase-like, copper/zinc binding domain superfamily"
1,"CG30410","FBgn0050410","26748","211","3","Ribose-5-phosphate isomerase","D-ribose metabolic process	age-dependent response to reactive oxygen species	pentose-phosphate shunt, non-oxidative branch	","intracellular membrane-bounded organelle","ribose-5-phosphate isomerase activity","NagB/RpiA transferase-likeRibose 5-phosphate isomerase, type A"
1,"CG10129","FBgn0002926","296674","210","7","nudel","Toll signaling pathway	dorsal/ventral axis specification	egg activation	eggshell chorion assembly	maternal specification of dorsal/ventral axis, oocyte, soma encoded	oocyte dorsal/ventral axis specification	protein processing	proteolysis	","extracellular region","peptidase activityserine-type endopeptidase activityserine-type peptidase activity","LDL receptor-like superfamilyLow-density lipoprotein (LDL) receptor class A repeatLow-density lipoprotein (LDL) receptor class A, conserved siteNudelPeptidase S1, PA clanPeptidase S1A, nudelSerine proteases, trypsin domainSerine proteases, trypsin family, histidine active siteSerine prot…
1,"CG4935","FBgn0028897","34672","210","5","CG4935","mRNA splicing, via spliceosome	","catalytic step 2 spliceosomeprecatalytic spliceosome","protein-containing complex scaffold activity","G-protein beta WD-40 repeatWD40 repeatWD40-repeat-containing domainWD40-repeat-containing domain superfamilyWD40/YVTN repeat-like-containing domain superfamily"
1,"CG6180","FBgn0032453","28964","210","3","CG6180","defense response to Gram-negative bacterium	regulation of antimicrobial humoral response	response to bacterium	","cellular_component","molecular_function","PEBP-like superfamilyPhosphatidylethanolamine-binding proteinPhosphatidylethanolamine-binding protein, eukaryotic"
1,"CG10080","FBgn0034641","173540","210","4","mahjong","cell competition in a multicellular organism	protein ubiquitination	","Cul4-RING E3 ubiquitin ligase complexnucleus","molecular_function","Armadillo-type foldLIS1 homology motifVPRBP/DCAF1 familyWD40-repeat-containing domain superfamilyWD40/YVTN repeat-like-containing domain superfamily"
1,"CG13804","FBgn0035328","43051","210","3","yellow-g2","cuticle pigmentation	melanin biosynthetic process	","extracellular region","","Major royal jelly protein/protein yellowSix-bladed beta-propeller, TolB-like"
1,"CG7768","FBgn0036415","17944","210","5","CG7768","protein folding	protein peptidyl-prolyl isomerization	","","peptidyl-prolyl cis-trans isomerase activityunfolded protein binding","Cyclophilin-like domain superfamilyCyclophilin-type peptidyl-prolyl cis-trans isomeraseCyclophilin-type peptidyl-prolyl cis-trans isomerase domainCyclophilin-type peptidyl-prolyl cis-trans isomerase, conserved site"
1,"CG17333","FBgn0030239","26931","208","2","CG17333","carbohydrate metabolic process	pentose-phosphate shunt, oxidative branch	","","6-phosphogluconolactonase activity","6-Phosphogluconolactonase6-phosphogluconolactonase, DevB-typeGlucosamine/galactosamine-6-phosphate isomeraseNagB/RpiA transferase-like"
1,"CG15102","FBgn0034405","52064","208","3","Juvenile hormone epoxide hydrolase 2","","","cis-stilbene-oxide hydrolase activity","Alpha/Beta hydrolase foldEpoxide hydrolaseEpoxide hydrolase, N-terminalEpoxide hydrolase-like"
1,"CG12946","FBgn0037750","54078","208","29","WHAMM and JMY related","cell migration	microtubule bundle formation	myoblast fusion	positive regulation of actin filament polymerization	positive regulation of actin nucleation	","lamellipodiummitochondrionnucleusrecycling endosome","GTPase bindingRac GTPase bindingactin binding","WH2 domain"
1,"CG7375","FBgn0035853","21000","207","4","Ubiquitin conjugating enzyme E2M","cellular protein modification process	negative regulation of smoothened signaling pathway	protein neddylation	","","NEDD8 transferase activityubiquitin-protein transferase activity","Ubiquitin-conjugating enzyme E2Ubiquitin-conjugating enzyme, active siteUbiquitin-conjugating enzyme/RWD-like"
1,"CG5205","FBgn0038344","250264","207","2","obelus","DNA dealkylation involved in DNA repair	adherens junction organization	centrosome localization	mRNA splicing, via spliceosome	regulation of alternative mRNA splicing, via spliceosome	","U5 snRNPnucleussmall nuclear ribonucleoprotein complex","ATP bindingATP-dependent 3'-5' DNA helicase activityATP-dependent helicase activityhelicase activitynucleic acid binding","AAA+ ATPase domainC2 domain superfamilyDEAD/DEAH box helicase domainHelicase superfamily 1/2, ATP-binding domainHelicase, C-terminalImmunoglobulin E-setP-loop containing nucleoside triphosphate hydrolaseSec63 domainW…
1,"CG11897","FBgn0039644","156135","207","3","red dog mine","transmembrane transport	","integral component of membranemembrane","ATP bindingATPase activity, coupled to transmembrane movement of substances","AAA+ ATPase domainABC transporter type 1, transmembrane domainABC transporter type 1, transmembrane domain superfamilyABC transporter, conserved siteABC transporter-likeP-loop containing nucleoside triphosphate hydrolase"
1,"CG4035","FBgn0015218","29297","206","4","eukaryotic translation initiation factor 4E1","RNA metabolic process	cap-dependent translational initiation	chromatin organization	female meiosis chromosome segregation	male germ-line cyst formation	male meiosis chromosome segregation	male meiosis cytokinesis	meiotic chromosome condensation	mitotic cell cycle	mitotic chromosome condensation	positive regulation of cell growth	regulation of cell growth	regulation of embryonic development	spermatid differentiation	spermatocyte division	translation	translational initiation	","P-bodycytoplasmcytosoleukaryotic translation initiation factor 4F complexmRNA cap binding complexmessenger ribonucleoprotein complexmuscle cell postsynaptic specializationneuromuscular junctionneuronal ribonucleoprotein granule","RNA 7-methylguanosine cap bindingRNA cap bindingeukaryotic initiation factor 4G bindingprotein bindingtranslation initiation factor activity","Eukaryotic translation …
1,"CG9983","FBgn0001215","39014","205","4","Heterogeneous nuclear ribonucleoprotein at 98DE","compound eye morphogenesis	female germ-line stem cell population maintenance	negative regulation of RNA splicing	oogenesis	positive regulation of translation	regulation of alternative mRNA splicing, via spliceosome	","nucleuspolytene chromosome puffribonucleoprotein complex","RNA bindingmRNA 5'-UTR bindingmRNA bindingsequence-specific DNA binding","Nucleotide-binding alpha-beta plait domain superfamilyRNA recognition motif domainRNA-binding domain superfamily"
1,"CG10901","FBgn0003015","69884","204","3","oskar","P granule organization	anterior/posterior axis specification, embryo	germ cell development	long-term memory	oocyte anterior/posterior axis specification	oocyte microtubule cytoskeleton polarization	oogenesis	pole cell formation	pole plasm assembly	pole plasm mRNA localization	pole plasm protein localization	positive regulation of translation	posterior abdomen determination	regulation of mRNA stability	regulation of oskar mRNA translation	segmentation	thermosensory behavior	visual behavior	visual learning	","P granulecell cortexpole plasm","mRNA binding","OSK domainOST-HTH/LOTUS domainSGNH hydrolase superfamily"
1,"CG10506","FBgn0027090","88005","203","4","Glutaminyl-tRNA synthetase","dendrite morphogenesis	glutaminyl-tRNA aminoacylation	negative regulation of stress-activated MAPK cascade	negative regulation of transcription, DNA-templated	","aminoacyl-tRNA synthetase multienzyme complexcytoplasmcytosol","ATP bindingglutamine-tRNA ligase activityprotein kinase bindingprotein kinase inhibitor activity","Aminoacyl-tRNA synthetase, class I, conserved siteGlutamine-tRNA synthetaseGlutaminyl-tRNA synthetase, class Ib, non-specific RNA-binding domain 2Glutaminyl-tRNA synthetase, class Ib, non-specific RNA-binding domain, N-terminalGlutam…
1,"CG7891","FBgn0037551","21424","203","2","ADP ribosylation factor-like 8","response to hypoxia	sister chromatid segregation	","cytoplasmextrinsic component of lysosome membranelysosomal membranelysosomemidbodyspindle midzonevacuolar membrane","GDP bindingGTP bindingalpha-tubulin bindingbeta-tubulin binding","P-loop containing nucleoside triphosphate hydrolaseSmall GTP-binding protein domainSmall GTPase superfamily, ARF/SAR type"
1,"CG7044","FBgn0038854","113681","203","3","CG7044","biological_process	cell proliferation	cellular response to DNA damage stimulus	","cellular_component","molecular_function","Armadillo-like helicalArmadillo-type foldBRCA1-associated ATM activator 1"
1,"CG4944","FBgn0026084","10812","202","3","ciboulot","","","",""
1,"CG10638","FBgn0036290","35957","202","2","CG10638","oxidation-reduction process	","","alcohol dehydrogenase (NADP+) activityalditol:NADP+ 1-oxidoreductase activityoxidoreductase activity","Aldo/keto reductaseAldo/keto reductase, conserved siteNADP-dependent oxidoreductase domainNADP-dependent oxidoreductase domain superfamily"
1,"CG31671","FBgn0031390","189725","201","4","tho2","mRNA export from nucleus	mRNA export from nucleus in response to heat stress	mRNA processing	oogenesis	","THO complexTHO complex part of transcription export complexnucleustranscription export complex","mRNA binding","THO complex subunit 2THO complex subunit 2, N-terminal domainTHO complex, subunitTHOC2, C-terminalTHO complex, subunitTHOC2, N-terminal"
1,"CG13084","FBgn0032788","51497","201","4","CG13084","","chorion","",""
1,"CG7831","FBgn0002924","77931","200","3","non-claret disjunctional","chromosome segregation	distributive segregation	mRNA transport	meiotic spindle organization	microtubule bundle formation	microtubule-based movement	minus-end directed microtubule sliding	mitotic centrosome separation	mitotic spindle assembly	mitotic spindle elongation	mitotic spindle organization	regulation of mitotic spindle assembly	regulation of mitotic spindle elongation	spindle assembly involved in female meiosis	spindle assembly involved in meiosis	spindle organization	","centrosomecortical microtubule cytoskeletonkinesin complexmeiotic spindlemicrotubulemitotic spindlemitotic spindle microtubulenucleusperinuclear region of cytoplasmspindle","ATP bindingATP-dependent microtubule motor activity, minus-end-directedATPase activitymicrotubule bindingmicrotubule motor activityprotein homodimerization activity","Kinesin motor domainKinesin motor domain superfamilyKin…
1,"CG4088","FBgn0005654","83075","200","2","Origin recognition complex subunit 3","DNA replication	DNA replication initiation	larval feeding behavior	learning	learning or memory	olfactory learning	positive regulation of border follicle cell migration	pre-replicative complex assembly involved in nuclear cell cycle DNA replication	","DNA replication preinitiation complexnuclear origin of replication recognition complexnuclear pre-replicative complex","DNA bindingDNA replication origin binding","Origin recognition complex, subunit 3"
1,"CG5064","FBgn0035947","69472","200","5","Signal recognition particle protein 68","SRP-dependent cotranslational protein targeting to membrane	","signal recognition particle, endoplasmic reticulum targeting","7S RNA bindingendoplasmic reticulum signal peptide bindingsignal recognition particle binding","SRP68, N-terminal domain superfamilySignal recognition particle subunit SRP68Signal recognition particle subunit SRP68, RNA-binding domain"
1,"CG7461","FBgn0034432","68601","199","3","CG7461","oxidation-reduction process	","mitochondrion","fatty-acyl-CoA bindingflavin adenine dinucleotide bindingvery-long-chain-acyl-CoA dehydrogenase activity","Acyl-CoA dehydrogenase, conserved siteAcyl-CoA dehydrogenase-like, C-terminalAcyl-CoA dehydrogenase/oxidase C-terminalAcyl-CoA dehydrogenase/oxidase, N-terminalAcyl-CoA dehydrogenase/oxidase, N-terminal and middle domain superfamilyAcyl-CoA dehydrogenase/oxidase, N-termina…
1,"CG31712","FBgn0051712","35504","199","4","CG31712","biological_process	","cellular_component","molecular_function","Arginine and glutamate-rich protein 1"
1,"CG3082","FBgn0021979","44328","198","5","lethal (2) k09913","biological_process	","cellular_component","molecular_function","Alpha/Beta hydrolase foldProtein of unknown function DUF829, TMEM53"
1,"CG2982","FBgn0266570","73512","198","4","Nucleolar protein 66","histone H3-K36 demethylation	histone H3-K4 demethylation	negative regulation of transcription, DNA-templated	","nucleolusnucleus","histone demethylase activity (H3-K36 specific)histone demethylase activity (H3-K4 specific)iron ion bindingoxidoreductase activity, acting on paired donors, with incorporation or reduction of molecular oxygen, 2-oxoglutarate as one donor, and incorporation of one atom each of oxygen into both donors","Bifunctional lysine-specific demethylase and histidyl-hydroxylase NO66JmjC…
1,"CG17903","FBgn0000409","11819","197","3","Cytochrome c proximal","oxidative phosphorylation	","cytosolmitochondrial inner membranemitochondrial matrixmitochondrion","electron transfer activityheme binding","Cytochrome c, class IA/ IBCytochrome c-like domain"
1,"CG8103","FBgn0013591","225441","197","4","Mi-2","dendrite morphogenesis	muscle organ development	nucleosome mobilization	","NuRD complexnucleuspolytene chromosome","ATP-dependent DNA helicase activityATPase activityATPase activity, coupledDNA bindingDNA helicase activityhelicase activitynucleosome binding","CHD, C-terminal 2CHD, N-terminalChromo-like domain superfamilyChromo/chromo shadow domainDNA/RNA helicase, ATP-dependent, DEAH-box type, conserved siteDomain of unknown function DUF1086Domain of unknown function…
1,"CG4042","FBgn0037018","33149","197","5","CG4042","SCF-dependent proteasomal ubiquitin-dependent protein catabolic process	ubiquitin-dependent protein catabolic process	","SCF ubiquitin ligase complex","ubiquitin-protein transferase activity","Distal membrane-arm assembly complex protein 2Leucine-rich repeat domain superfamily"
1,"CG32823","FBgn0052823","60411","197","2","Sperm-specific dynein intermediate chain 3","microtubule-based movement	","cytoplasmic dynein complex","molecular_function","Cytoplasmic dynein 1 intermediate chain 1/2WD40 repeatWD40-repeat-containing domainWD40-repeat-containing domain superfamilyWD40/YVTN repeat-like-containing domain superfamily"
1,"CG4153","FBgn0004926","35426","196","5","eukaryotic translation initiation factor 2 subunit beta","axon midline choice point recognition	formation of translation preinitiation complex	response to endoplasmic reticulum stress	translational initiation	","cytosoleukaryotic 43S preinitiation complexeukaryotic translation initiation factor 2 complexmulti-eIF complex","translation initiation factor activity","Translation initiation factor IF2/IF5Translation initiation factor IF2/IF5, N-terminalTranslation initiation factor IF2/IF5, zinc-binding"
1,"CG3949","FBgn0015393","14012","196","2","hoi-polloi","mRNA splicing, via spliceosome	maturation of LSU-rRNA	muscle tissue morphogenesis	positive regulation of translation	posttranscriptional regulation of gene expression	","U4/U6 x U5 tri-snRNP complexbox C/D snoRNP complexprecatalytic spliceosomesmall nuclear ribonucleoprotein complexsmall-subunit processome","RNA binding","50S ribosomal protein L30e-likeH/ACA ribonucleoprotein complex, subunit Nhp2, eukaryoteRibosomal protein L7Ae conserved siteRibosomal protein L7Ae/L30e/S12e/Gadd45Ribosomal protein L7Ae/L8/Nhp2 family"
1,"CG8963","FBgn0034181","63512","196","3","CG8963","regulation of translational initiation	","","RNA bindingtranslation activator activity","Armadillo-type foldMIF4G-like domain superfamilyMIF4G-like, type 3"
1,"CG7622","FBgn0002579","13494","195","5","Ribosomal protein L36","cytoplasmic translation	","cytoplasmcytosolic large ribosomal subunitcytosolic ribosomenuclear chromosomenucleolus","structural constituent of ribosome","Ribosomal protein L36eRibosomal protein L36e domain superfamily"
1,"CG12749","FBgn0004237","39522","195","5","Heterogeneous nuclear ribonucleoprotein at 87F","compound eye morphogenesis	female gonad development	mitotic cell cycle	regulation of alternative mRNA splicing, via spliceosome	response to heat	response to starvation	","chromatinheterochromatinnucleoplasmnucleusomega specklepolytene chromosome puffribonucleoprotein complex","RNA bindingmRNA bindingsequence-specific DNA binding","Nucleotide-binding alpha-beta plait domain superfamilyRNA recognition motif domainRNA-binding domain superfamily"
1,"CG2827","FBgn0023477","36894","195","4","Transaldolase","carbohydrate metabolic process	pentose-phosphate shunt, non-oxidative branch	","cytoplasm","sedoheptulose-7-phosphate:D-glyceraldehyde-3-phosphate glyceronetransferase activity","Aldolase-type TIM barrelTransaldolase type 1Transaldolase, active siteTransaldolase/Fructose-6-phosphate aldolase"
1,"CG33979","FBgn0028388","45898","195","2","capulet","actin filament organization	actin polymerization or depolymerization	cell morphogenesis	chaeta morphogenesis	compound eye development	oocyte microtubule cytoskeleton polarization	oogenesis	regulation of cell shape	wing disc dorsal/ventral pattern formation	","","actin bindingadenylate cyclase binding","Adenylate cyclase-associated CAPAdenylate cyclase-associated CAP, C-terminalAdenylate cyclase-associated CAP, N-terminalC-CAP/cofactor C-like domainCAP, conserved siteCARP motifCyclase-associated protein CAP/septum formation inhibitor MinC, C-terminalWH2 domain"
1,"CG1841","FBgn0030330","65006","195","2","Transport and Golgi organization 10","protein secretion	","cytosol","molecular_function","BTB/Kelch-associatedBTB/POZ domainSKP1/BTB/POZ domain superfamily"
1,"CG10673","FBgn0035590","25578","195","4","p53-related protein kinase","positive regulation of TOR signaling	positive regulation of cell growth	positive regulation of multicellular organism growth	protein phosphorylation	tRNA threonylcarbamoyladenosine metabolic process	","EKC/KEOPS complexcytoplasmcytosolnucleus","ATP bindingprotein serine/threonine kinase activity","Protein kinase domainProtein kinase-like domain superfamilySerine/threonine-protein kinase Bud32Tyrosine-protein kinase, active site"
1,"CG7654","FBgn0036928","18911","195","2","Translocase of outer membrane 20","mitochondrial outer membrane translocase complex assembly	protein import into mitochondrial matrix	protein targeting to mitochondrion	tRNA import into mitochondrion	","integral component of mitochondrial outer membranemitochondrial outer membrane translocase complexmitochondrion","P-P-bond-hydrolysis-driven protein transmembrane transporter activitymitochondrion targeting sequence bindingprotein transmembrane transporter activity","Mitochondrial outer membrane translocase complex, Tom20 domain superfamilyProtein import receptor MAS20Protein import receptor M…
1,"CG9242","FBgn0000239","77202","194","3","burgundy","GMP biosynthetic process	axon guidance	histone deubiquitination	positive regulation of smoothened signaling pathway	regulation of ubiquitin-specific protease activity	","cytosolpolytene chromosomeprotein-containing complex","ATP bindingGMP synthase (glutamine-hydrolyzing) activityGMP synthase activitydeubiquitinase activator activitypyrophosphatase activity","Class I glutamine amidotransferase-likeGMP synthase, C-terminalGMP synthase, glutamine amidotransferaseGMP synthetase ATP pyrophosphatase domainGlutamine amidotransferaseNAD/GMP synthaseRossmann-like alph…
1,"CG1578","FBgn0030336","98772","194","3","CG1578","peptidyl-diphthamide biosynthetic process from peptidyl-histidine	","","diphthine-ammonia ligase activity","Diphthamide synthase domainDiphthine--ammonia ligase/Uncharacterised protein MJ0570Rossmann-like alpha/beta/alpha sandwich foldRutC-like superfamilyYjgF/YER057c/UK114 family"
1,"CG9577","FBgn0031092","34072","193","3","CG9577","fatty acid beta-oxidation	","mitochondrionperoxisome","delta3,5-delta2,4-dienoyl-CoA isomerase activity","ClpP/crotonase-like domain superfamilyEnoyl-CoA hydratase, C-terminalEnoyl-CoA hydratase/isomerase"
1,"CG6251","FBgn0034118","40659","193","2","Nucleoporin 62kD","chromosome attachment to the nuclear envelope	oocyte karyosome formation	protein import into nucleus	regulation of nucleus size	","chromatinnuclear envelopenuclear pore central transport channel","chromatin DNA bindingphospholipid bindingstructural constituent of nuclear pore","Nucleoporin NSP1/NUP62Nucleoporin, NSP1-like, C-terminal"
1,"CG5641","FBgn0038046","43814","193","2","CG5641","immune response	mRNA splicing, via spliceosome	positive regulation of transcription, DNA-templated	transcription, DNA-templated	","catalytic step 2 spliceosomenucleolusnucleusprecatalytic spliceosome","ATP bindingDNA bindingdouble-stranded RNA bindingtransferase activity","2-5-oligoadenylate synthetase, N-terminalDZF domain"
1,"CG4824","FBgn0000182","98109","192","2","Bicaudal C","actin cytoskeleton organization	microtubule cytoskeleton organization	mitotic cell cycle	negative regulation of oskar mRNA translation	oogenesis	ovarian follicle cell migration	protein localization	","","RNA bindingmRNA bindingprotein binding","BICC1, SAM domainK Homology domainK Homology domain, type 1K Homology domain, type 1 superfamilySterile alpha motif domainSterile alpha motif/pointed domain superfamily"
1,"CG6593","FBgn0003134","37944","192","2","Protein phosphatase 1? at 96A","beta-catenin destruction complex disassembly	defense response to Gram-negative bacterium	negative regulation of smoothened signaling pathway	positive regulation of canonical Wnt signaling pathway	positive regulation of innate immune response	protein dephosphorylation	","protein phosphatase type 1 complex","protein serine/threonine phosphatase activity","Calcineurin-like phosphoesterase domain, ApaH typeMetallo-dependent phosphatase-likeSerine-threonine protein phosphatase, N-terminalSerine/threonine-protein phosphatase PP1-gamma catalytic subunitSerine/threonine-specific protein phosphatase/bis(5-nucleosyl)-tetraphosphatase"
1,"CG10305","FBgn0004413","13488","192","2","Ribosomal protein S26","translation	","cytosolic small ribosomal subunitribosome","structural constituent of ribosome","Ribosomal protein S26e"
1,"CG10622","FBgn0029118","45240","192","5","Succinyl-coenzyme A synthetase ? subunit, GDP-forming","adult chitin-containing cuticle pigmentation	succinyl-CoA metabolic process	tricarboxylic acid cycle	","succinate-CoA ligase complex (GDP-forming)","ATP bindingsuccinate-CoA ligase (GDP-forming) activity","ATP-citrate lyase/succinyl-CoA ligaseATP-grasp fold, subdomain 1ATP-grasp fold, succinyl-CoA synthetase-typeSuccinate--CoA ligase [GDP-forming] subunit beta, mitochondrialSuccinate--CoA synthetase, beta subunitSuccinyl-CoA synthetase, beta subunit, conserved siteSuccinyl-CoA synthetase-like"
1,"CG9742","FBgn0030765","8578","192","3","Small ribonucleoprotein G","mRNA splicing, via spliceosome	mitotic spindle organization	","catalytic step 2 spliceosomeprecatalytic spliceosomesmall nuclear ribonucleoprotein complexspliceosomal complex","","LSM domain superfamilyLSM domain, eukaryotic/archaea-typeRibonucleoprotein LSM domain, eukaryotic/archaea-type"
1,"CG11979","FBgn0033571","24561","192","3","Rpb5","transcription by RNA polymerase II	","RNA polymerase I complexRNA polymerase II, core complexRNA polymerase III complex","DNA bindingDNA-directed 5'-3' RNA polymerase activityRNA polymerase I activityRNA polymerase II activityRNA polymerase III activity","Archaeal RpoH /eukaryotic RPB5 RNA polymerase subunitDNA-directed RNA polymerase RPB5 subunit, eukaryote/virusDNA-directed RNA polymerase subunit Rpb5-likeRNA polymerase Rpb5, N-…
1,"CG1081","FBgn0041191","20810","192","4","Ras homolog enriched in brain","G1/S transition of mitotic cell cycle	apical protein localization	carbohydrate metabolic process	cholesterol homeostasis	insulin receptor signaling pathway	lipid metabolic process	multicellular organism growth	negative regulation of TORC2 signaling	negative regulation of autophagy	positive regulation of TORC1 signaling	positive regulation of axon guidance	positive regulation of cell death	positive regulation of cell growth	positive regulation of cell size	positive regulation of ribosome biogenesis	positive regulation of synaptic growth at neuromuscular junction	positive regulation of translation	regulation of autophagy	regulation of reactive oxygen species metabolic process	response to starvation	terminal branching, open tracheal system	","membrane","GTP bindingGTPase activity","GTP-binding protein RhebP-loop containing nucleoside triphosphate hydrolaseSmall GTP-binding protein domainSmall GTPaseSmall GTPase superfamily, Ras-type"
1,"CG31641","FBgn0051641","29656","192","4","stathmin","border follicle cell migration	germ cell migration	microtubule-based process	nervous system development	","microtubule associated complex","microtubule bindingtubulin binding","Stathmin familyZinc finger, C2H2-like"
1,"CG17332","FBgn0027779","54068","191","6","Vacuolar H<up>+</up>-ATPase SFD subunit","ATP hydrolysis coupled proton transport	determination of adult lifespan	dsRNA transport	","plasma membrane proton-transporting V-type ATPase complexvacuolar proton-transporting V-type ATPase, V1 domain","proton-transporting ATPase activity, rotational mechanism","ATPase, V1 complex, subunit HATPase, V1 complex, subunit H, C-terminalATPase, V1 complex, subunit H, C-terminal domain superfamilyArmadillo-like helicalArmadillo-type fold"
1,"CG3957","FBgn0034876","36373","191","4","wing morphogenesis defect","imaginal disc-derived wing morphogenesis	","","","G-protein beta WD-40 repeatWD40 repeatWD40-repeat-containing domainWD40-repeat-containing domain superfamilyWD40/YVTN repeat-like-containing domain superfamily"
1,"CG7636","FBgn0036135","33013","191","3","mitochondrial ribosomal protein L2","mitochondrial translation	translation	","mitochondrial large ribosomal subunit","structural constituent of ribosome","Nucleic acid-binding, OB-foldRibosomal Proteins L2, RNA binding domainRibosomal protein L2Ribosomal protein L2, C-terminalRibosomal protein L2, domain 2Translation protein SH3-like domain superfamily"
1,"CG9362","FBgn0037696","28148","191","3","Glutathione S transferase Z1","L-phenylalanine catabolic process	glutathione metabolic process	","cytoplasmmitochondrion","glutathione transferase activitymaleylacetoacetate isomerase activity","Glutathione S-transferase, C-terminalGlutathione S-transferase, C-terminal domain superfamilyGlutathione S-transferase, C-terminal-likeGlutathione S-transferase, N-terminalGlutathione S-transferases, class ZetaGlutathione S-transferases, class Zeta , C-terminalGlutathione S-transferases, class Zeta…
1,"CG5794","FBgn0039214","444005","191","3","puffyeye","negative regulation of Toll signaling pathway	negative regulation of defense response to bacterium	negative regulation of innate immune response	positive regulation of cell growth	post-translational protein modification	protein deubiquitination	regulation of antimicrobial peptide production	regulation of gene silencing	regulation of protein stability	ubiquitin-dependent protein catabolic process	wing disc development	","nucleus","cysteine-type endopeptidase activityprotein bindingthiol-dependent ubiquitin-specific protease activity","Armadillo-type foldPapain-like cysteine peptidase superfamilyPeptidase C19, ubiquitin carboxyl-terminal hydrolaseUbiquitin specific protease domainUbiquitin specific protease, conserved site"
1,"CG14444","FBgn0029879","70894","190","5","Anaphase Promoting Complex subunit 7","positive regulation of mitotic metaphase/anaphase transition	","anaphase-promoting complex","ubiquitin protein ligase activity","Tetratricopeptide repeatTetratricopeptide repeat-containing domainTetratricopeptide-like helical domain superfamily"
1,"CG4420","FBgn0030753","50873","190","3","rings lost","female germline ring canal formation	proteolysis	","cytoplasmcytosolnucleus","aspartic-type endopeptidase activityproteasome bindingubiquitin binding","Aspartic peptidase domain superfamilyAspartic peptidase, DDI1-typeDNA damage inducible protein 1 ubiquitin-like domainDNA damage-inducible protein 1Peptidase A2A, retrovirus, catalyticUBA-like superfamilyUbiquitin domainUbiquitin-associated domainUbiquitin-like domain superfamily"
1,"CG17271","FBgn0038829","32562","190","2","CG17271","multicellular organism reproduction	","extracellular space","calcium ion binding","EF-Hand 1, calcium-binding siteEF-hand domainEF-hand domain pair"
1,"CG9156","FBgn0003132","35133","189","3","Protein phosphatase 1 at 13C","negative regulation of smoothened signaling pathway	protein dephosphorylation	sperm competition	","protein phosphatase type 1 complex","protein serine/threonine phosphatase activity","Calcineurin-like phosphoesterase domain, ApaH typeMetallo-dependent phosphatase-likeSerine-threonine protein phosphatase, N-terminalSerine/threonine-protein phosphatase PP1-gamma catalytic subunitSerine/threonine-specific protein phosphatase/bis(5-nucleosyl)-tetraphosphatase"
1,"CG3265","FBgn0027066","33502","188","3","Eb1","","","",""
1,"CG11420","FBgn0000826","33436","187","4","pan gu","egg activation	positive regulation of mitotic cell cycle, embryonic	protein phosphorylation	regulation of mitotic cell cycle	","protein kinase complexserine/threonine protein kinase complex","ATP bindingprotein serine/threonine kinase activity","Protein kinase domainProtein kinase-like domain superfamilySerine/threonine-protein kinase, active site"
1,"CG5474","FBgn0011016","21285","187","2","Signal sequence receptor ?","","endomembrane systemendoplasmic reticulumintegral component of membranesignal recognition particle, endoplasmic reticulum targeting","signal sequence binding","Translocon-associated protein subunit beta"
1,"CG18124","FBgn0028530","48526","187","3","mitochondrial transcription termination factor","regulation of transcription, DNA-templated	termination of mitochondrial transcription	","mitochondrion","DNA bindingdouble-stranded DNA binding","MTERF superfamily, mitochondrial/chloroplasticTranscription termination factor, mitochondrial/chloroplastic"
1,"CG5268","FBgn0038387","15721","187","2","black pearl","instar larval development	protein import into mitochondrial matrix	","TIM23 mitochondrial import inner membrane translocase complex","","Chaperone J-domain superfamilyMitochondrial import inner membrane translocase subunit Tim16"
1,"CG5112","FBgn0039341","58954","187","3","CG5112","","","","Amidase signature (AS) superfamilyAmidase signature domainAmidase, conserved site"
1,"CG1478","FBgn0000359","29897","186","2","Chorion protein 36","eggshell chorion assembly	vitelline membrane formation involved in chorion-containing eggshell formation	","chorion","structural constituent of chorion","Chorion S36/S38"
1,"CG10212","FBgn0027783","134895","186","1","Structural maintenance of chromosomes 2","chromosome condensation	mitotic cell cycle	regulation of stem cell differentiation	","chromatincondensed chromosomecondensin complexcytoplasm","ATP bindingATPase activitychromatin bindingprotein heterodimerization activity","P-loop containing nucleoside triphosphate hydrolaseRecF/RecN/SMC, N-terminalSMCs flexible hingeSMCs flexible hinge superfamilySmc2, ATP-binding cassette domainStructural maintenance of chromosomes protein"
1,"CG7627","FBgn0032026","152816","186","3","CG7627","transmembrane transport	wound healing	","integral component of membranemembraneplasma membrane","ATP bindingATPase activity, coupled to transmembrane movement of substances","AAA+ ATPase domainABC transporter type 1, transmembrane domainABC transporter type 1, transmembrane domain superfamilyABC transporter, conserved siteABC transporter-likeP-loop containing nucleoside triphosphate hydrolase"
1,"CG4692","FBgn0035032","12475","186","4","ATP synthase, subunit F","proton transmembrane transport	","mitochondrial proton-transporting ATP synthase complex, coupling factor F(o)mitochondrion","ATPase activity","Mitochondrial F1-F0 ATP synthase subunit F, predicted"
1,"CG7971","FBgn0035253","122818","186","3","CG7971","RNA splicing	mRNA splicing, via spliceosome	","catalytic step 2 spliceosomeprecatalytic spliceosome","","Serine/arginine repetitive matrix protein, C-terminalmRNA splicing factor Cwf21 domain"
1,"CG7913","FBgn0042693","64719","186","6","well-rounded","autophagy	negative regulation of TORC1 signaling	negative regulation of apoptotic process	negative regulation of insulin receptor signaling pathway	neuromuscular junction development	neuromuscular synaptic transmission	protein dephosphorylation	regulation of protein autophosphorylation	sex comb development	synaptic vesicle localization	triglyceride homeostasis	","cytosolnucleusprotein phosphatase type 2A complex","protein phosphatase activator activityprotein phosphatase regulator activity","Armadillo-like helicalArmadillo-type foldProtein phosphatase 2A, regulatory B subunit, B56"
1,"CG2990","FBgn0030170","125660","185","3","CG2990","DNA replication, Okazaki fragment processing	replication fork reversal	","cytoplasmnuclear chromosome, telomeric regionnucleus","5'-flap endonuclease activitysingle-stranded DNA-dependent ATPase activity","DNA replication factor Dna2, N-terminalDna2P-loop containing nucleoside triphosphate hydrolase"
1,"CG8287","FBgn0015796","19767","184","4","Rab-protein 8","","","",""
1,"CG9086","FBgn0030809","211260","184","3","Ubr1 ubiquitin ligase","protein ubiquitination	ubiquitin-dependent protein catabolic process via the N-end rule pathway	","cytoplasmubiquitin ligase complex","ubiquitin protein ligase activityubiquitin-protein transferase activityzinc ion binding","Adaptor protein ClpS, coreE3 ubiquitin-protein ligase UBR1-likeRibosomal protein L7/L12, C-terminal/adaptor protein ClpS-likeWinged helix DNA-binding domain superfamilyZinc finger, UBR-type"
1,"CG17331","FBgn0032596","22513","184","4","Proteasome ?4 subunit","multicellular organism reproduction	proteasomal protein catabolic process	proteasomal ubiquitin-independent protein catabolic process	proteasome-mediated ubiquitin-dependent protein catabolic process	","cytoplasmnucleusproteasome complexproteasome core complex","endopeptidase activitythreonine-type endopeptidase activity","Nucleophile aminohydrolases, N-terminalProteasome B-type subunitProteasome beta-type subunit, conserved siteProteasome subunit beta 2Proteasome, subunit alpha/beta"
1,"CG1780","FBgn0026415","48758","183","3","Imaginal disc growth factor 4","carbohydrate metabolic process	chitin-based cuticle development	ecdysis, chitin-based cuticle	imaginal disc development	wound healing	","extracellular region","chitin bindingimaginal disc growth factor receptor binding","Chitinase IIChitinase insertion domain superfamilyGlycoside hydrolase family 18, catalytic domainGlycoside hydrolase superfamilyImaginal disc growth factor"
1,"CG9881","FBgn0031437","16750","183","2","Actin-related protein 2/3 complex, subunit 5","Arp2/3 complex-mediated actin nucleation	cell migration	cell morphogenesis	regulation of actin filament polymerization	","Arp2/3 protein complexcytoplasmlamellipodium","actin bindingactin filament bindingstructural constituent of cytoskeleton","Actin-related protein 2/3 complex subunit 5Actin-related protein 2/3 complex subunit 5 superfamily"
1,"CG10120","FBgn0002719","85049","182","3","Malic enzyme","determination of adult lifespan	malate metabolic process	oxidation-reduction process	pyruvate metabolic process	regulation of cell death	sleep	","cytosolmitochondrion","NAD bindingmalate dehydrogenase (decarboxylating) (NAD+) activitymalate dehydrogenase (decarboxylating) (NADP+) activitymalic enzyme activity","Malic enzyme, N-terminal domainMalic enzyme, N-terminal domain superfamilyMalic enzyme, NAD-bindingMalic enzyme, conserved siteMalic oxidoreductaseNAD(P)-binding domain superfamily"
1,"CG3249","FBgn0029764","67934","182","3","yu","long-term memory	protein localization	tricarboxylic acid cycle	","","protein kinase A binding","K Homology domainK Homology domain, type 1K Homology, type 1, subgroupMaternal tudor proteinTudor subgroup"
1,"CG10540","FBgn0034577","32831","182","2","capping protein alpha","actin cytoskeleton organization	actin filament organization	barbed-end actin filament capping	cell morphogenesis	germarium-derived oocyte fate determination	microtubule-based movement	negative regulation of JNK cascade	negative regulation of actin filament polymerization	negative regulation of filopodium assembly	regulation of filopodium assembly	regulation of lamellipodium assembly	wing disc development	","F-actin capping protein complexWASH complexactin cortical patchadherens junctionapical plasma membranedynactin complex","actin filament bindingprotein heterodimerization activity","F-actin capping protein, alpha subunit, conserved siteF-actin-capping protein subunit alphaF-actin-capping protein subunit alpha/beta"
1,"CG7668","FBgn0036929","48193","182","2","CG7668","","","","Fibrinogen, alpha/beta/gamma chain, C-terminal globular domainFibrinogen-like, C-terminal"
1,"CG10279","FBgn0003261","78867","181","3","Rm62","RNA interference	antimicrobial humoral response	mRNA splicing, via spliceosome	regulation of alternative mRNA splicing, via spliceosome	regulation of defense response to virus	","catalytic step 2 spliceosomecytoplasmnucleuspolytene chromosomepolytene chromosome puffprecatalytic spliceosome","ATP bindingmRNA bindingnucleic acid bindingprotein binding","ATP-dependent RNA helicase DEAD-box, conserved siteDEAD/DEAH box helicase domainHelicase superfamily 1/2, ATP-binding domainHelicase, C-terminalP-loop containing nucleoside triphosphate hydrolaseRNA helicase, DEAD-box typ…
1,"CG2998","FBgn0030136","7518","181","3","Ribosomal protein S28b","cytoplasmic translation	maturation of SSU-rRNA	ribosomal small subunit assembly	translation	","cytosolic small ribosomal subunit","structural constituent of ribosome","Nucleic acid-binding, OB-foldRibosomal protein S28eRibosomal protein S28e conserved site"
[truncated: 952 more rows]
[truncated: 21 more columns]

## Sheet: S2C
Band #,"CG #","FlybaseID","Size","Score","# of peptides","Full name","Biological process","Cellular component","Molecular function","Protein domains"
1,"CG42863","FBgn0265988","403187","14899","307","mauve","negative regulation of autophagosome size	phagocytosis	","","","BEACH domainBEACH domain superfamilyPH-BEACH domainWD40 repeatWD40 repeat, conserved siteWD40-repeat-containing domainWD40-repeat-containing domain superfamilyWD40/YVTN repeat-like-containing domain superfamily"
[truncated: 1,448 more rows]
[truncated: 21 more columns]

## Sheet: S2A
Band #,"CG #","FlybaseID","Size","Score","# of peptides","Full name","Biological process","Cellular component","Molecular function","Protein domains"
1,"CG2985","FBgn0004045","48727","7878","205","Yolk protein 1","sex differentiation	","extracellular region","carboxylic ester hydrolase activity","Alpha/Beta hydrolase foldLipase/vitellogeninTriacylglycerol lipase family"
[truncated: 607 more rows]
[truncated: 20 more columns]
